# Supplementary material for: Epidemiological distribution of Echinococcus granulosus s.l. infection in human and domestic animal hosts in European Mediterranean and Balkan countries: A systematic review
Source: PLoS Negl Trop Dis. 2020 Aug 10;14(8):e0008519. doi: 10.1371/journal.pntd.0008519 (PMC7440662; doi:10.1371/journal.pntd.0008519)
Supplement: S1 Table — (XLSX) [file pntd.0008519.s003.xlsx]

## Sheet: Dataset extraction Human CE
ID paper	First Author	Publication year	Title	Nation	Study type	Year/s	Area investigated (as reported in the paper)	NUTS-1	NUTS-2	Epidemiologic parameter	Diagnostic technique	Specific technique	Numerator	Denominator	Incidence (0-1)	Incidence (n/100.000)	Prevalence (%)	Specific setting	Relation between human and animal data investigated
1	Jimenez	2002	Progress in control of cystic echinococcosis in La Rioja, Spain: Decline in infection prevalences in human and animal hosts and economic costs and benefits	Spain	retrospective case series	2000	La Rioja	ES2-NORESTE	ES23-la Rioja	Incidence	HDRs		4	100000	4e-05	4		Hospitalised cases	Yes
2	Sotiraki	2003	Hydatidosis-echinococcosis in Greece	Greece	retrospective case series	1999	Greece	EL0-GRECIA	EL0-GRECIA	Incidence	HDRs		46	1.02222e+07	4.5e-06	0.45		Cases to clinical attention	Yes
2	Sotiraki	2003	Hydatidosis-echinococcosis in Greece	Greece	retrospective case series	2000	Greece	EL0-GRECIA	EL0-GRECIA	Incidence	HDRs		29	1.03571e+07	2.8e-06	0.28		Cases to clinical attention	Yes
3	Battelli	2004	Human echinococcosis in the Emilia-Romagna Region (northern Italy) in the years 1997 to 2002: an updating	Italy	retrospective case series	1997-2002	Emilia Romagna region	ITH-NORD EST	ITH5-Emilia Romagna	Incidence	HDRs		225	2.31959e+07	9.7e-06	0.97		Hospitalised cases	No
4	Castiglia	2004	Epidemiology of hydatidosis in the province of Sassari, Italy	Italy	retrospective case series	1998-2002	Sassari	ITG-ISOLE	ITG2-Sardegna	Incidence	HDRs		94	2.29268e+06	4.1e-05	4.1		Cases to clinical attention	No
5	Carmena	2008	Echinococcus granulosus infection in Spain	Spain	retrospective case series	2000	Aragon	ES2-NORESTE	ES24-Aragon	Incidence	HDRs		48	1.17073e+06	4.1e-05	4.1		Cases to clinical attention	Yes
5	Carmena	2008	Echinococcus granulosus infection in Spain	Spain	retrospective case series	2001	Aragon	ES2-NORESTE	ES24-Aragon	Incidence	HDRs		56	1.16667e+06	4.8e-05	4.8		Cases to clinical attention	Yes
5	Carmena	2008	Echinococcus granulosus infection in Spain	Spain	retrospective case series	2002	Aragon	ES2-NORESTE	ES24-Aragon	Incidence	HDRs		34	1.16438e+06	2.92e-05	2.92		Cases to clinical attention	Yes
5	Carmena	2008	Echinococcus granulosus infection in Spain	Spain	retrospective case series	2003	Aragon	ES2-NORESTE	ES24-Aragon	Incidence	HDRs		34	1.16438e+06	2.92e-05	2.92		Cases to clinical attention	Yes
5	Carmena	2008	Echinococcus granulosus infection in Spain	Spain	retrospective case series	2004	Aragon	ES2-NORESTE	ES24-Aragon	Incidence	HDRs		32	1.15942e+06	2.76e-05	2.76		Cases to clinical attention	Yes
5	Carmena	2008	Echinococcus granulosus infection in Spain	Spain	retrospective case series	2005	Aragon	ES2-NORESTE	ES24-Aragon	Incidence	HDRs		27	1.1588e+06	2.33e-05	2.33		Cases to clinical attention	Yes
5	Carmena	2008	Echinococcus granulosus infection in Spain	Spain	retrospective case series	2000	Cantabria	ES1-NOROESTE	ES13-Cantabria	Incidence	HDRs		3	526316	5.7e-06	0.57		Cases to clinical attention	Yes
5	Carmena	2008	Echinococcus granulosus infection in Spain	Spain	retrospective case series	2001	Cantabria	ES1-NOROESTE	ES13-Cantabria	Incidence	HDRs		1	526316	1.9e-06	0.19		Cases to clinical attention	Yes
5	Carmena	2008	Echinococcus granulosus infection in Spain	Spain	retrospective case series	2002	Cantabria	ES1-NOROESTE	ES13-Cantabria	Incidence	HDRs		1	526316	1.9e-06	0.19		Cases to clinical attention	Yes
5	Carmena	2008	Echinococcus granulosus infection in Spain	Spain	retrospective case series	2003	Cantabria	ES1-NOROESTE	ES13-Cantabria	Incidence	HDRs		1	526316	1.9e-06	0.19		Cases to clinical attention	Yes
5	Carmena	2008	Echinococcus granulosus infection in Spain	Spain	retrospective case series	2004	Cantabria	ES1-NOROESTE	ES13-Cantabria	Incidence	HDRs		0	100000	0	0		Cases to clinical attention	Yes
5	Carmena	2008	Echinococcus granulosus infection in Spain	Spain	retrospective case series	2005	Cantabria	ES1-NOROESTE	ES13-Cantabria	Incidence	HDRs		0	100000	0	0		Cases to clinical attention	Yes
5	Carmena	2008	Echinococcus granulosus infection in Spain	Spain	retrospective case series	2000	Castile-Leon	ES4-CENTRO	ES41-Castilla y Leon	Incidence	HDRs		37	2.48322e+06	1.49e-05	1.49		Cases to clinical attention	Yes
5	Carmena	2008	Echinococcus granulosus infection in Spain	Spain	retrospective case series	2001	Castile-Leon	ES4-CENTRO	ES41-Castilla y Leon	Incidence	HDRs		42	2.47059e+06	1.7e-05	1.7		Cases to clinical attention	Yes
5	Carmena	2008	Echinococcus granulosus infection in Spain	Spain	retrospective case series	2002	Castile-Leon	ES4-CENTRO	ES41-Castilla y Leon	Incidence	HDRs		70	2.46479e+06	2.84e-05	2.84		Cases to clinical attention	Yes
5	Carmena	2008	Echinococcus granulosus infection in Spain	Spain	retrospective case series	2003	Castile-Leon	ES4-CENTRO	ES41-Castilla y Leon	Incidence	HDRs		52	2.46445e+06	2.11e-05	2.11		Cases to clinical attention	Yes
5	Carmena	2008	Echinococcus granulosus infection in Spain	Spain	retrospective case series	2004	Castile-Leon	ES4-CENTRO	ES41-Castilla y Leon	Incidence	HDRs		50	2.45098e+06	2.04e-05	2.04		Cases to clinical attention	Yes
5	Carmena	2008	Echinococcus granulosus infection in Spain	Spain	retrospective case series	2005	Castile-Leon	ES4-CENTRO	ES41-Castilla y Leon	Incidence	HDRs		48	2.44898e+06	1.96e-05	1.96		Cases to clinical attention	Yes
5	Carmena	2008	Echinococcus granulosus infection in Spain	Spain	retrospective case series	2000	Castile-La Mancha	ES4-CENTRO	ES42-Castilla la Mancha	Incidence	HDRs		19	1.72727e+06	1.1e-05	1.1		Cases to clinical attention	Yes
5	Carmena	2008	Echinococcus granulosus infection in Spain	Spain	retrospective case series	2001	Castile-La Mancha	ES4-CENTRO	ES42-Castilla la Mancha	Incidence	HDRs		22	1.73228e+06	1.27e-05	1.27		Cases to clinical attention	Yes
5	Carmena	2008	Echinococcus granulosus infection in Spain	Spain	retrospective case series	2002	Castile-La Mancha	ES4-CENTRO	ES42-Castilla la Mancha	Incidence	HDRs		16	1.73913e+06	9.2e-06	0.92		Cases to clinical attention	Yes
5	Carmena	2008	Echinococcus granulosus infection in Spain	Spain	retrospective case series	2003	Castile-La Mancha	ES4-CENTRO	ES42-Castilla la Mancha	Incidence	HDRs		23	1.81102e+06	1.27e-05	1.27		Cases to clinical attention	Yes
5	Carmena	2008	Echinococcus granulosus infection in Spain	Spain	retrospective case series	2004	Castile-La Mancha	ES4-CENTRO	ES42-Castilla la Mancha	Incidence	HDRs		20	1.73913e+06	1.15e-05	1.15		Cases to clinical attention	Yes
5	Carmena	2008	Echinococcus granulosus infection in Spain	Spain	retrospective case series	2005	Castile-La Mancha	ES4-CENTRO	ES42-Castilla la Mancha	Incidence	HDRs		15	1.74419e+06	8.6e-06	0.86		Cases to clinical attention	Yes
5	Carmena	2008	Echinococcus granulosus infection in Spain	Spain	retrospective case series	2000	Catalonia	ES5-ESTE	ES51-Cataluna	Incidence	HDRs		13	6.19048e+06	2.1e-06	0.21		Cases to clinical attention	Yes
5	Carmena	2008	Echinococcus granulosus infection in Spain	Spain	retrospective case series	2001	Catalonia	ES5-ESTE	ES51-Cataluna	Incidence	HDRs		7	5.83333e+06	1.2e-06	0.12		Cases to clinical attention	Yes
5	Carmena	2008	Echinococcus granulosus infection in Spain	Spain	retrospective case series	2002	Catalonia	ES5-ESTE	ES51-Cataluna	Incidence	HDRs		4	5.71429e+06	7e-07	0.07		Cases to clinical attention	Yes
5	Carmena	2008	Echinococcus granulosus infection in Spain	Spain	retrospective case series	2003	Catalonia	ES5-ESTE	ES51-Cataluna	Incidence	HDRs		3	6000000	5e-07	0.05		Cases to clinical attention	Yes
5	Carmena	2008	Echinococcus granulosus infection in Spain	Spain	retrospective case series	2004	Catalonia	ES5-ESTE	ES51-Cataluna	Incidence	HDRs		5	6250000	8e-07	0.08		Cases to clinical attention	Yes
5	Carmena	2008	Echinococcus granulosus infection in Spain	Spain	retrospective case series	2005	Catalonia	ES5-ESTE	ES51-Cataluna	Incidence	HDRs		4	5.71429e+06	7e-07	0.07		Cases to clinical attention	Yes
5	Carmena	2008	Echinococcus granulosus infection in Spain	Spain	retrospective case series	2000	Ceuta and Melilla	ES6-SUR	ES63-Ciudad Autonoma de Ceuta + ES64-Ciudad Autonoma de Melilla	Incidence	HDRs		2	73529.4	2.72e-05	2.72		Cases to clinical attention	Yes
5	Carmena	2008	Echinococcus granulosus infection in Spain	Spain	retrospective case series	2001	Ceuta and Melilla	ES6-SUR	ES63-Ciudad Autonoma de Ceuta + ES64-Ciudad Autonoma de Melilla	Incidence	HDRs		0	0	0	0		Cases to clinical attention	Yes
5	Carmena	2008	Echinococcus granulosus infection in Spain	Spain	retrospective case series	2002	Ceuta and Melilla	ES6-SUR	ES63-Ciudad Autonoma de Ceuta + ES64-Ciudad Autonoma de Melilla	Incidence	HDRs		2	74626.9	2.68e-05	2.68		Cases to clinical attention	Yes
5	Carmena	2008	Echinococcus granulosus infection in Spain	Spain	retrospective case series	2003	Ceuta and Melilla	ES6-SUR	ES63-Ciudad Autonoma de Ceuta + ES64-Ciudad Autonoma de Melilla	Incidence	HDRs		2	88888.9	2.25e-05	2.25		Cases to clinical attention	Yes
5	Carmena	2008	Echinococcus granulosus infection in Spain	Spain	retrospective case series	2004	Ceuta and Melilla	ES6-SUR	ES63-Ciudad Autonoma de Ceuta + ES64-Ciudad Autonoma de Melilla	Incidence	HDRs		0	0	0	0		Cases to clinical attention	Yes
5	Carmena	2008	Echinococcus granulosus infection in Spain	Spain	retrospective case series	2005	Ceuta and Melilla	ES6-SUR	ES63-Ciudad Autonoma de Ceuta + ES64-Ciudad Autonoma de Melilla	Incidence	HDRs		0	0	0	0		Cases to clinical attention	Yes
5	Carmena	2008	Echinococcus granulosus infection in Spain	Spain	retrospective case series	2000	Comunidad Valenciana	ES5-ESTE	ES52-Comunidad Valenciana	Incidence	HDRs		30	4000000	7.5e-06	0.75		Cases to clinical attention	Yes
5	Carmena	2008	Echinococcus granulosus infection in Spain	Spain	retrospective case series	2001	Comunidad Valenciana	ES5-ESTE	ES52-Comunidad Valenciana	Incidence	HDRs		27	4.02985e+06	6.7e-06	0.67		Cases to clinical attention	Yes
5	Carmena	2008	Echinococcus granulosus infection in Spain	Spain	retrospective case series	2002	Comunidad Valenciana	ES5-ESTE	ES52-Comunidad Valenciana	Incidence	HDRs		28	3.94366e+06	7.1e-06	0.71		Cases to clinical attention	Yes
5	Carmena	2008	Echinococcus granulosus infection in Spain	Spain	retrospective case series	2003	Comunidad Valenciana	ES5-ESTE	ES52-Comunidad Valenciana	Incidence	HDRs		28	4e+06	7e-06	0.7		Cases to clinical attention	Yes
5	Carmena	2008	Echinococcus granulosus infection in Spain	Spain	retrospective case series	2004	Comunidad Valenciana	ES5-ESTE	ES52-Comunidad Valenciana	Incidence	HDRs		26	4000000	6.5e-06	0.65		Cases to clinical attention	Yes
5	Carmena	2008	Echinococcus granulosus infection in Spain	Spain	retrospective case series	2005	Comunidad Valenciana	ES5-ESTE	ES52-Comunidad Valenciana	Incidence	HDRs		15	3.94737e+06	3.8e-06	0.38		Cases to clinical attention	Yes
5	Carmena	2008	Echinococcus granulosus infection in Spain	Spain	retrospective case series	2000	Extremadura	ES4-CENTRO	ES43-Extremadura	Incidence	HDRs		15	1.08696e+06	1.38e-05	1.38		Cases to clinical attention	Yes
5	Carmena	2008	Echinococcus granulosus infection in Spain	Spain	retrospective case series	2001	Extremadura	ES4-CENTRO	ES43-Extremadura	Incidence	HDRs		13	1.06557e+06	1.22e-05	1.22		Cases to clinical attention	Yes
5	Carmena	2008	Echinococcus granulosus infection in Spain	Spain	retrospective case series	2002	Extremadura	ES4-CENTRO	ES43-Extremadura	Incidence	HDRs		7	1093750	6.4e-06	0.64		Cases to clinical attention	Yes
5	Carmena	2008	Echinococcus granulosus infection in Spain	Spain	retrospective case series	2003	Extremadura	ES4-CENTRO	ES43-Extremadura	Incidence	HDRs		12	1.09091e+06	1.1e-05	1.1		Cases to clinical attention	Yes
5	Carmena	2008	Echinococcus granulosus infection in Spain	Spain	retrospective case series	2004	Extremadura	ES4-CENTRO	ES43-Extremadura	Incidence	HDRs		20	1.0989e+06	1.82e-05	1.82		Cases to clinical attention	Yes
5	Carmena	2008	Echinococcus granulosus infection in Spain	Spain	retrospective case series	2005	Extremadura	ES4-CENTRO	ES43-Extremadura	Incidence	HDRs		29	1.09848e+06	2.64e-05	2.64		Cases to clinical attention	Yes
5	Carmena	2008	Echinococcus granulosus infection in Spain	Spain	retrospective case series	2000	la Rioja	ES2-NORESTE	ES23-la Rioja	Incidence	HDRs		0	100000	0	0		Cases to clinical attention	Yes
5	Carmena	2008	Echinococcus granulosus infection in Spain	Spain	retrospective case series	2001	la Rioja	ES2-NORESTE	ES23-la Rioja	Incidence	HDRs		0	100000	0	0		Cases to clinical attention	Yes
5	Carmena	2008	Echinococcus granulosus infection in Spain	Spain	retrospective case series	2002	la Rioja	ES2-NORESTE	ES23-la Rioja	Incidence	HDRs		19	257453	7.38e-05	7.38		Cases to clinical attention	Yes
5	Carmena	2008	Echinococcus granulosus infection in Spain	Spain	retrospective case series	2003	la Rioja	ES2-NORESTE	ES23-la Rioja	Incidence	HDRs		7	257353	2.72e-05	2.72		Cases to clinical attention	Yes
5	Carmena	2008	Echinococcus granulosus infection in Spain	Spain	retrospective case series	2004	la Rioja	ES2-NORESTE	ES23-la Rioja	Incidence	HDRs		0	100000	0	0		Cases to clinical attention	Yes
5	Carmena	2008	Echinococcus granulosus infection in Spain	Spain	retrospective case series	2005	la Rioja	ES2-NORESTE	ES23-la Rioja	Incidence	HDRs		5	256410	1.95e-05	1.95		Cases to clinical attention	Yes
5	Carmena	2008	Echinococcus granulosus infection in Spain	Spain	retrospective case series	2000	Navarra	ES2-NORESTE	ES22-Comunidad Foral de Navarra	Incidence	HDRs		12	530973	2.26e-05	2.26		Cases to clinical attention	Yes
5	Carmena	2008	Echinococcus granulosus infection in Spain	Spain	retrospective case series	2001	Navarra	ES2-NORESTE	ES22-Comunidad Foral de Navarra	Incidence	HDRs		9	532544	1.69e-05	1.69		Cases to clinical attention	Yes
5	Carmena	2008	Echinococcus granulosus infection in Spain	Spain	retrospective case series	2002	Navarra	ES2-NORESTE	ES22-Comunidad Foral de Navarra	Incidence	HDRs		10	534759	1.87e-05	1.87		Cases to clinical attention	Yes
5	Carmena	2008	Echinococcus granulosus infection in Spain	Spain	retrospective case series	2003	Navarra	ES2-NORESTE	ES22-Comunidad Foral de Navarra	Incidence	HDRs		10	534759	1.87e-05	1.87		Cases to clinical attention	Yes
5	Carmena	2008	Echinococcus granulosus infection in Spain	Spain	retrospective case series	2004	Navarra	ES2-NORESTE	ES22-Comunidad Foral de Navarra	Incidence	HDRs		3	535714	5.6e-06	0.56		Cases to clinical attention	Yes
5	Carmena	2008	Echinococcus granulosus infection in Spain	Spain	retrospective case series	2005	Navarra	ES2-NORESTE	ES22-Comunidad Foral de Navarra	Incidence	HDRs		3	535714	5.6e-06	0.56		Cases to clinical attention	Yes
6	Tirnea	2009	Epidemiological and medico-social aspects of human hydatidosis in Timis county, Romania	Romania	retrospective case series	2000	Timis county	RO4-MACROREGIUNEA PATRU	RO42-Vest	Incidence	HDRs		39	673942	5.78685e-05	5.78685		Hospitalised cases	No
6	Tirnea	2009	Epidemiological and medico-social aspects of human hydatidosis in Timis county, Romania	Romania	retrospective case series	2001	Timis county	RO4-MACROREGIUNEA PATRU	RO42-Vest	Incidence	HDRs		45	674985	6.66681e-05	6.66681		Hospitalised cases	No
6	Tirnea	2009	Epidemiological and medico-social aspects of human hydatidosis in Timis county, Romania	Romania	retrospective case series	2002	Timis county	RO4-MACROREGIUNEA PATRU	RO42-Vest	Incidence	HDRs		47	656418	7.16007e-05	7.16007		Hospitalised cases	No
6	Tirnea	2009	Epidemiological and medico-social aspects of human hydatidosis in Timis county, Romania	Romania	retrospective case series	2003	Timis county	RO4-MACROREGIUNEA PATRU	RO42-Vest	Incidence	HDRs		23	655632	3.50807e-05	3.50807		Hospitalised cases	No
6	Tirnea	2009	Epidemiological and medico-social aspects of human hydatidosis in Timis county, Romania	Romania	retrospective case series	2004	Timis county	RO4-MACROREGIUNEA PATRU	RO42-Vest	Incidence	HDRs		26	655718	3.96512e-05	3.96512		Hospitalised cases	No
6	Tirnea	2009	Epidemiological and medico-social aspects of human hydatidosis in Timis county, Romania	Romania	retrospective case series	2005	Timis county	RO4-MACROREGIUNEA PATRU	RO42-Vest	Incidence	HDRs		19	655680	2.89776e-05	2.89776		Hospitalised cases	No
7	Conchedda	2010	A retrospective analysis of human cystic echinococcosis in Sardinia (Italy), an endemic Mediterranean region, from 2001 to 2005	Italy	retrospective case series	2001-2005	Sardinia region	ITG-ISOLE	ITG2-Sardegna	Incidence	HDRs		540	8.1571e+06	6.62e-05	6.62		Hospitalised cases	No
8	de Morais	2010	The rise and decline of human hydatid disease in Portugal: hystorical and epidemiological analysis	Portugal	retrospective case series	2004-2008	Evora entire distrct	PT1-CONTINENTE	PT18-Alentejo	Incidence	HDRs		28	875000	3.2e-05	3.2		Hospitalised cases	No
9	Calma	2011	Cystic echinococcosis in the human population of a western Romanian county, 2004–2010	Romania	retrospective case series	2004-2010	Timis county	RO4-MACROREGIUNEA PATRU	RO42-Vest	Incidence	HDRs		182	4.78947e+06	3.8e-05	3.8		Cases to clinical attention	No
10	Moldovan	2012	Human cystic echinococcosis in two south-western and central-western Romanian counties: A 7-year epidemiological and clinical overview	Romania	retrospective case series	2004-2010	Caras-Severin and Hunedoara county	RO4-MACROREGIUNEA PATRU	RO42-Vest	Incidence	HDRs		190	5.75758e+06	3.3e-05	3.3		Cases to clinical attention	No
11	Calma	2012	Cystic echinococcosis in Arad County, Romania	Romania	retrospective case series	2004-2010	Arad county	RO4-MACROREGIUNEA PATRU	RO42-Vest	Incidence	HDRs		79	3.29167e+06	2.4e-05	2.4		Surgical cases	No
12	Mastrandrea	2012	A retrospective study on burden of human echinococcosis based on Hospital Discharge Records from 2001 to 2009 in Sardinia, Italy	Italy	retrospective case series	2001	Sardinia region	ITG-ISOLE	ITG2-Sardegna	Incidence	HDRs		185	1.68182e+06	0.00011	11		Hospitalised cases	No
12	Mastrandrea	2012	A retrospective study on burden of human echinococcosis based on Hospital Discharge Records from 2001 to 2009 in Sardinia, Italy	Italy	retrospective case series	2002	Sardinia region	ITG-ISOLE	ITG2-Sardegna	Incidence	HDRs		160	1.68421e+06	9.5e-05	9.5		Hospitalised cases	No
12	Mastrandrea	2012	A retrospective study on burden of human echinococcosis based on Hospital Discharge Records from 2001 to 2009 in Sardinia, Italy	Italy	retrospective case series	2003	Sardinia region	ITG-ISOLE	ITG2-Sardegna	Incidence	HDRs		125	1.68919e+06	7.4e-05	7.4		Hospitalised cases	No
12	Mastrandrea	2012	A retrospective study on burden of human echinococcosis based on Hospital Discharge Records from 2001 to 2009 in Sardinia, Italy	Italy	retrospective case series	2004	Sardinia region	ITG-ISOLE	ITG2-Sardegna	Incidence	HDRs		154	1.67391e+06	9.2e-05	9.2		Hospitalised cases	No
12	Mastrandrea	2012	A retrospective study on burden of human echinococcosis based on Hospital Discharge Records from 2001 to 2009 in Sardinia, Italy	Italy	retrospective case series	2005	Sardinia region	ITG-ISOLE	ITG2-Sardegna	Incidence	HDRs		112	1.67164e+06	6.7e-05	6.7		Hospitalised cases	No
12	Mastrandrea	2012	A retrospective study on burden of human echinococcosis based on Hospital Discharge Records from 2001 to 2009 in Sardinia, Italy	Italy	retrospective case series	2006	Sardinia region	ITG-ISOLE	ITG2-Sardegna	Incidence	HDRs		183	1.6789e+06	0.000109	10.9		Hospitalised cases	No
12	Mastrandrea	2012	A retrospective study on burden of human echinococcosis based on Hospital Discharge Records from 2001 to 2009 in Sardinia, Italy	Italy	retrospective case series	2007	Sardinia region	ITG-ISOLE	ITG2-Sardegna	Incidence	HDRs		163	1.68041e+06	9.7e-05	9.7		Hospitalised cases	No
12	Mastrandrea	2012	A retrospective study on burden of human echinococcosis based on Hospital Discharge Records from 2001 to 2009 in Sardinia, Italy	Italy	retrospective case series	2008	Sardinia region	ITG-ISOLE	ITG2-Sardegna	Incidence	HDRs		199	1.67227e+06	0.000119	11.9		Hospitalised cases	No
12	Mastrandrea	2012	A retrospective study on burden of human echinococcosis based on Hospital Discharge Records from 2001 to 2009 in Sardinia, Italy	Italy	retrospective case series	2009	Sardinia region	ITG-ISOLE	ITG2-Sardegna	Incidence	HDRs		128	1.68421e+06	7.6e-05	7.6		Hospitalised cases	No
13	Brundu	2014	Retrospective study of human cystic echinococcosis in Italy based on the analysis of hospital discharge records between 2001 and 2012	Italy	retrospective case series	2001	Sardinia region	ITG-ISOLE	ITG2-Sardegna	Incidence	HDRs		11	100000	0.00011	11		Hospitalised cases	No
13	Brundu	2014	Retrospective study of human cystic echinococcosis in Italy based on the analysis of hospital discharge records between 2001 and 2013	Italy	retrospective case series	2001	Basilicata region	ITF-SUD	ITF5-Basilicata	Incidence	HDRs		10.8	100000	0.000108	10.8		Hospitalised cases	No
13	Brundu	2014	Retrospective study of human cystic echinococcosis in Italy based on the analysis of hospital discharge records between 2001 and 2014	Italy	retrospective case series	2001	Sicily region	ITG-ISOLE	ITG1-Sicilia	Incidence	HDRs		6.84	100000	6.84e-05	6.84		Hospitalised cases	No
13	Brundu	2014	Retrospective study of human cystic echinococcosis in Italy based on the analysis of hospital discharge records between 2001 and 2015	Italy	retrospective case series	2001	Molise region	ITF-SUD	ITF2-Molise	Incidence	HDRs		4.48	100000	4.48e-05	4.48		Hospitalised cases	No
13	Brundu	2014	Retrospective study of human cystic echinococcosis in Italy based on the analysis of hospital discharge records between 2001 and 2016	Italy	retrospective case series	2001	Calabria region	ITF-SUD	ITF6-Calabria	Incidence	HDRs		5.27	100000	5.27e-05	5.27		Hospitalised cases	No
13	Brundu	2014	Retrospective study of human cystic echinococcosis in Italy based on the analysis of hospital discharge records between 2001 and 2017	Italy	retrospective case series	2001	Apulia region	ITF-SUD	ITF4-Puglia	Incidence	HDRs		3.88	100000	3.88e-05	3.88		Hospitalised cases	No
13	Brundu	2014	Retrospective study of human cystic echinococcosis in Italy based on the analysis of hospital discharge records between 2001 and 2018	Italy	retrospective case series	2001	Abruzzo region	ITF-SUD	ITF1-Abruzzo	Incidence	HDRs		3.85	100000	3.85e-05	3.85		Hospitalised cases	No
13	Brundu	2014	Retrospective study of human cystic echinococcosis in Italy based on the analysis of hospital discharge records between 2001 and 2019	Italy	retrospective case series	2001	Latium region	ITI-CENTRO	ITI4-Lazio	Incidence	HDRs		2.79	100000	2.79e-05	2.79		Hospitalised cases	No
13	Brundu	2014	Retrospective study of human cystic echinococcosis in Italy based on the analysis of hospital discharge records between 2001 and 2020	Italy	retrospective case series	2001	Umbria region	ITI-CENTRO	ITI2-Umbria	Incidence	HDRs		2.03	100000	2.03e-05	2.03		Hospitalised cases	No
13	Brundu	2014	Retrospective study of human cystic echinococcosis in Italy based on the analysis of hospital discharge records between 2001 and 2021	Italy	retrospective case series	2001	Campania region	ITF-SUD	ITF3-Campania	Incidence	HDRs		1.78	100000	1.78e-05	1.78		Hospitalised cases	No
13	Brundu	2014	Retrospective study of human cystic echinococcosis in Italy based on the analysis of hospital discharge records between 2001 and 2022	Italy	retrospective case series	2001	Tuscany region	ITI-CENTRO	ITI1-Toscana	Incidence	HDRs		1.24	100000	1.24e-05	1.24		Hospitalised cases	No
13	Brundu	2014	Retrospective study of human cystic echinococcosis in Italy based on the analysis of hospital discharge records between 2001 and 2023	Italy	retrospective case series	2001	Emilia Romagna region	ITH-NORD EST	ITH5-Emilia Romagna	Incidence	HDRs		0.99	100000	9.9e-06	0.99		Hospitalised cases	No
13	Brundu	2014	Retrospective study of human cystic echinococcosis in Italy based on the analysis of hospital discharge records between 2001 and 2024	Italy	retrospective case series	2001	Liguria region	ITC-NORD OVEST	ITC3-Liguria	Incidence	HDRs		0.9	100000	9e-06	0.9		Hospitalised cases	No
13	Brundu	2014	Retrospective study of human cystic echinococcosis in Italy based on the analysis of hospital discharge records between 2001 and 2025	Italy	retrospective case series	2001	Aosta Valley region	ITC-NORD OVEST	ITC2-Valle d'Aosta/Vallee d'Aoste	Incidence	HDRs		0	100000	0	0		Hospitalised cases	No
13	Brundu	2014	Retrospective study of human cystic echinococcosis in Italy based on the analysis of hospital discharge records between 2001 and 2026	Italy	retrospective case series	2001	Piedmont region	ITC-NORD OVEST	ITC1-Piemonte	Incidence	HDRs		0.81	100000	8.1e-06	0.81		Hospitalised cases	No
13	Brundu	2014	Retrospective study of human cystic echinococcosis in Italy based on the analysis of hospital discharge records between 2001 and 2027	Italy	retrospective case series	2001	Marche region	ITI-CENTRO	ITI3-Marche	Incidence	HDRs		1.15	100000	1.15e-05	1.15		Hospitalised cases	No
13	Brundu	2014	Retrospective study of human cystic echinococcosis in Italy based on the analysis of hospital discharge records between 2001 and 2028	Italy	retrospective case series	2001	Lombrady region	ITC-NORD OVEST	ITC4-Lombardia	Incidence	HDRs		0.96	100000	9.6e-06	0.96		Hospitalised cases	No
13	Brundu	2014	Retrospective study of human cystic echinococcosis in Italy based on the analysis of hospital discharge records between 2001 and 2029	Italy	retrospective case series	2001	Trentino AA region	ITH-NORD EST	ITH1-Provincia Autonoma di Bolzano/Bozen + ITH2-Provincia Autonoma di Trento	Incidence	HDRs		0.34	100000	3.4e-06	0.34		Hospitalised cases	No
13	Brundu	2014	Retrospective study of human cystic echinococcosis in Italy based on the analysis of hospital discharge records between 2001 and 2030	Italy	retrospective case series	2001	Friuli VG region	ITH-NORD EST	ITH4-Friuli Venezia Giulia	Incidence	HDRs		0.5	100000	5e-06	0.5		Hospitalised cases	No
13	Brundu	2014	Retrospective study of human cystic echinococcosis in Italy based on the analysis of hospital discharge records between 2001 and 2031	Italy	retrospective case series	2001	Veneto region	ITH-NORD EST	ITH3-Veneto	Incidence	HDRs		0.22	100000	2.2e-06	0.22		Hospitalised cases	No
13	Brundu	2014	Retrospective study of human cystic echinococcosis in Italy based on the analysis of hospital discharge records between 2001 and 2032	Italy	retrospective case series	2002	Sardinia region	ITG-ISOLE	ITG2-Sardegna	Incidence	HDRs		10.3	100000	0.000103	10.3		Hospitalised cases	No
13	Brundu	2014	Retrospective study of human cystic echinococcosis in Italy based on the analysis of hospital discharge records between 2001 and 2033	Italy	retrospective case series	2002	Basilicata region	ITF-SUD	ITF5-Basilicata	Incidence	HDRs		8.93	100000	8.93e-05	8.93		Hospitalised cases	No
13	Brundu	2014	Retrospective study of human cystic echinococcosis in Italy based on the analysis of hospital discharge records between 2001 and 2034	Italy	retrospective case series	2002	Sicily region	ITG-ISOLE	ITG1-Sicilia	Incidence	HDRs		5.74	100000	5.74e-05	5.74		Hospitalised cases	No
13	Brundu	2014	Retrospective study of human cystic echinococcosis in Italy based on the analysis of hospital discharge records between 2001 and 2035	Italy	retrospective case series	2002	Molise region	ITF-SUD	ITF2-Molise	Incidence	HDRs		5.04	100000	5.04e-05	5.04		Hospitalised cases	No
13	Brundu	2014	Retrospective study of human cystic echinococcosis in Italy based on the analysis of hospital discharge records between 2001 and 2036	Italy	retrospective case series	2002	Calabria region	ITF-SUD	ITF6-Calabria	Incidence	HDRs		4.39	100000	4.39e-05	4.39		Hospitalised cases	No
13	Brundu	2014	Retrospective study of human cystic echinococcosis in Italy based on the analysis of hospital discharge records between 2001 and 2037	Italy	retrospective case series	2002	Apulia region	ITF-SUD	ITF4-Puglia	Incidence	HDRs		2.94	100000	2.94e-05	2.94		Hospitalised cases	No
13	Brundu	2014	Retrospective study of human cystic echinococcosis in Italy based on the analysis of hospital discharge records between 2001 and 2038	Italy	retrospective case series	2002	Abruzzo region	ITF-SUD	ITF1-Abruzzo	Incidence	HDRs		3.2	100000	3.2e-05	3.2		Hospitalised cases	No
13	Brundu	2014	Retrospective study of human cystic echinococcosis in Italy based on the analysis of hospital discharge records between 2001 and 2039	Italy	retrospective case series	2002	Latium region	ITI-CENTRO	ITI4-Lazio	Incidence	HDRs		2.42	100000	2.42e-05	2.42		Hospitalised cases	No
13	Brundu	2014	Retrospective study of human cystic echinococcosis in Italy based on the analysis of hospital discharge records between 2001 and 2040	Italy	retrospective case series	2002	Umbria region	ITI-CENTRO	ITI2-Umbria	Incidence	HDRs		1.41	100000	1.41e-05	1.41		Hospitalised cases	No
13	Brundu	2014	Retrospective study of human cystic echinococcosis in Italy based on the analysis of hospital discharge records between 2001 and 2041	Italy	retrospective case series	2002	Campania region	ITF-SUD	ITF3-Campania	Incidence	HDRs		1.53	100000	1.53e-05	1.53		Hospitalised cases	No
13	Brundu	2014	Retrospective study of human cystic echinococcosis in Italy based on the analysis of hospital discharge records between 2001 and 2042	Italy	retrospective case series	2002	Tuscany region	ITI-CENTRO	ITI1-Toscana	Incidence	HDRs		1.14	100000	1.14e-05	1.14		Hospitalised cases	No
13	Brundu	2014	Retrospective study of human cystic echinococcosis in Italy based on the analysis of hospital discharge records between 2001 and 2043	Italy	retrospective case series	2002	Emilia Romagna region	ITH-NORD EST	ITH5-Emilia Romagna	Incidence	HDRs		0.77	100000	7.7e-06	0.77		Hospitalised cases	No
13	Brundu	2014	Retrospective study of human cystic echinococcosis in Italy based on the analysis of hospital discharge records between 2001 and 2044	Italy	retrospective case series	2002	Liguria region	ITC-NORD OVEST	ITC3-Liguria	Incidence	HDRs		0.8	100000	8e-06	0.8		Hospitalised cases	No
13	Brundu	2014	Retrospective study of human cystic echinococcosis in Italy based on the analysis of hospital discharge records between 2001 and 2045	Italy	retrospective case series	2002	Aosta Valley region	ITC-NORD OVEST	ITC2-Valle d'Aosta/Vallee d'Aoste	Incidence	HDRs		0.84	100000	8.4e-06	0.84		Hospitalised cases	No
13	Brundu	2014	Retrospective study of human cystic echinococcosis in Italy based on the analysis of hospital discharge records between 2001 and 2046	Italy	retrospective case series	2002	Piedmont region	ITC-NORD OVEST	ITC1-Piemonte	Incidence	HDRs		0.6	100000	6e-06	0.6		Hospitalised cases	No
13	Brundu	2014	Retrospective study of human cystic echinococcosis in Italy based on the analysis of hospital discharge records between 2001 and 2047	Italy	retrospective case series	2002	Marche region	ITI-CENTRO	ITI3-Marche	Incidence	HDRs		0.84	100000	8.4e-06	0.84		Hospitalised cases	No
13	Brundu	2014	Retrospective study of human cystic echinococcosis in Italy based on the analysis of hospital discharge records between 2001 and 2048	Italy	retrospective case series	2002	Lombrady region	ITC-NORD OVEST	ITC4-Lombardia	Incidence	HDRs		0.71	100000	7.1e-06	0.71		Hospitalised cases	No
13	Brundu	2014	Retrospective study of human cystic echinococcosis in Italy based on the analysis of hospital discharge records between 2001 and 2049	Italy	retrospective case series	2002	Trentino AA region	ITH-NORD EST	ITH1-Provincia Autonoma di Bolzano/Bozen + ITH2-Provincia Autonoma di Trento	Incidence	HDRs		0.48	100000	4.8e-06	0.48		Hospitalised cases	No
13	Brundu	2014	Retrospective study of human cystic echinococcosis in Italy based on the analysis of hospital discharge records between 2001 and 2050	Italy	retrospective case series	2002	Friuli VG region	ITH-NORD EST	ITH4-Friuli Venezia Giulia	Incidence	HDRs		0.08	100000	8e-07	0.08		Hospitalised cases	No
13	Brundu	2014	Retrospective study of human cystic echinococcosis in Italy based on the analysis of hospital discharge records between 2001 and 2051	Italy	retrospective case series	2002	Veneto region	ITH-NORD EST	ITH3-Veneto	Incidence	HDRs		0.28	100000	2.8e-06	0.28		Hospitalised cases	No
13	Brundu	2014	Retrospective study of human cystic echinococcosis in Italy based on the analysis of hospital discharge records between 2001 and 2052	Italy	retrospective case series	2003	Sardinia region	ITG-ISOLE	ITG2-Sardegna	Incidence	HDRs		10	100000	0.0001	10		Hospitalised cases	No
13	Brundu	2014	Retrospective study of human cystic echinococcosis in Italy based on the analysis of hospital discharge records between 2001 and 2053	Italy	retrospective case series	2003	Basilicata region	ITF-SUD	ITF5-Basilicata	Incidence	HDRs		6.7	100000	6.7e-05	6.7		Hospitalised cases	No
13	Brundu	2014	Retrospective study of human cystic echinococcosis in Italy based on the analysis of hospital discharge records between 2001 and 2054	Italy	retrospective case series	2003	Sicily region	ITG-ISOLE	ITG1-Sicilia	Incidence	HDRs		5.86	100000	5.86e-05	5.86		Hospitalised cases	No
13	Brundu	2014	Retrospective study of human cystic echinococcosis in Italy based on the analysis of hospital discharge records between 2001 and 2055	Italy	retrospective case series	2003	Molise region	ITF-SUD	ITF2-Molise	Incidence	HDRs		2.49	100000	2.49e-05	2.49		Hospitalised cases	No
13	Brundu	2014	Retrospective study of human cystic echinococcosis in Italy based on the analysis of hospital discharge records between 2001 and 2056	Italy	retrospective case series	2003	Calabria region	ITF-SUD	ITF6-Calabria	Incidence	HDRs		4.02	100000	4.02e-05	4.02		Hospitalised cases	No
13	Brundu	2014	Retrospective study of human cystic echinococcosis in Italy based on the analysis of hospital discharge records between 2001 and 2057	Italy	retrospective case series	2003	Apulia region	ITF-SUD	ITF4-Puglia	Incidence	HDRs		2.71	100000	2.71e-05	2.71		Hospitalised cases	No
13	Brundu	2014	Retrospective study of human cystic echinococcosis in Italy based on the analysis of hospital discharge records between 2001 and 2058	Italy	retrospective case series	2003	Abruzzo region	ITF-SUD	ITF1-Abruzzo	Incidence	HDRs		1.88	100000	1.88e-05	1.88		Hospitalised cases	No
13	Brundu	2014	Retrospective study of human cystic echinococcosis in Italy based on the analysis of hospital discharge records between 2001 and 2059	Italy	retrospective case series	2003	Latium region	ITI-CENTRO	ITI4-Lazio	Incidence	HDRs		2.44	100000	2.44e-05	2.44		Hospitalised cases	No
13	Brundu	2014	Retrospective study of human cystic echinococcosis in Italy based on the analysis of hospital discharge records between 2001 and 2060	Italy	retrospective case series	2003	Umbria region	ITI-CENTRO	ITI2-Umbria	Incidence	HDRs		1.66	100000	1.66e-05	1.66		Hospitalised cases	No
13	Brundu	2014	Retrospective study of human cystic echinococcosis in Italy based on the analysis of hospital discharge records between 2001 and 2061	Italy	retrospective case series	2003	Campania region	ITF-SUD	ITF3-Campania	Incidence	HDRs		1.44	100000	1.44e-05	1.44		Hospitalised cases	No
13	Brundu	2014	Retrospective study of human cystic echinococcosis in Italy based on the analysis of hospital discharge records between 2001 and 2062	Italy	retrospective case series	2003	Tuscany region	ITI-CENTRO	ITI1-Toscana	Incidence	HDRs		1.18	100000	1.18e-05	1.18		Hospitalised cases	No
13	Brundu	2014	Retrospective study of human cystic echinococcosis in Italy based on the analysis of hospital discharge records between 2001 and 2063	Italy	retrospective case series	2003	Emilia Romagna region	ITH-NORD EST	ITH5-Emilia Romagna	Incidence	HDRs		0.54	100000	5.4e-06	0.54		Hospitalised cases	No
13	Brundu	2014	Retrospective study of human cystic echinococcosis in Italy based on the analysis of hospital discharge records between 2001 and 2064	Italy	retrospective case series	2003	Liguria region	ITC-NORD OVEST	ITC3-Liguria	Incidence	HDRs		0.74	100000	7.4e-06	0.74		Hospitalised cases	No
13	Brundu	2014	Retrospective study of human cystic echinococcosis in Italy based on the analysis of hospital discharge records between 2001 and 2065	Italy	retrospective case series	2003	Aosta Valley region	ITC-NORD OVEST	ITC2-Valle d'Aosta/Vallee d'Aoste	Incidence	HDRs		0	100000	0	0		Hospitalised cases	No
13	Brundu	2014	Retrospective study of human cystic echinococcosis in Italy based on the analysis of hospital discharge records between 2001 and 2066	Italy	retrospective case series	2003	Piedmont region	ITC-NORD OVEST	ITC1-Piemonte	Incidence	HDRs		0.49	100000	4.9e-06	0.49		Hospitalised cases	No
13	Brundu	2014	Retrospective study of human cystic echinococcosis in Italy based on the analysis of hospital discharge records between 2001 and 2067	Italy	retrospective case series	2003	Marche region	ITI-CENTRO	ITI3-Marche	Incidence	HDRs		0.67	100000	6.7e-06	0.67		Hospitalised cases	No
13	Brundu	2014	Retrospective study of human cystic echinococcosis in Italy based on the analysis of hospital discharge records between 2001 and 2068	Italy	retrospective case series	2003	Lombrady region	ITC-NORD OVEST	ITC4-Lombardia	Incidence	HDRs		0.6	100000	6e-06	0.6		Hospitalised cases	No
13	Brundu	2014	Retrospective study of human cystic echinococcosis in Italy based on the analysis of hospital discharge records between 2001 and 2069	Italy	retrospective case series	2003	Trentino AA region	ITH-NORD EST	ITH1-Provincia Autonoma di Bolzano/Bozen + ITH2-Provincia Autonoma di Trento	Incidence	HDRs		0.32	100000	3.2e-06	0.32		Hospitalised cases	No
13	Brundu	2014	Retrospective study of human cystic echinococcosis in Italy based on the analysis of hospital discharge records between 2001 and 2070	Italy	retrospective case series	2003	Friuli VG region	ITH-NORD EST	ITH4-Friuli Venezia Giulia	Incidence	HDRs		0.39	100000	3.9e-06	0.39		Hospitalised cases	No
13	Brundu	2014	Retrospective study of human cystic echinococcosis in Italy based on the analysis of hospital discharge records between 2001 and 2071	Italy	retrospective case series	2003	Veneto region	ITH-NORD EST	ITH3-Veneto	Incidence	HDRs		0.07	100000	7e-07	0.07		Hospitalised cases	No
13	Brundu	2014	Retrospective study of human cystic echinococcosis in Italy based on the analysis of hospital discharge records between 2001 and 2072	Italy	retrospective case series	2004	Sardinia region	ITG-ISOLE	ITG2-Sardegna	Incidence	HDRs		10.2	100000	0.000102	10.2		Hospitalised cases	No
13	Brundu	2014	Retrospective study of human cystic echinococcosis in Italy based on the analysis of hospital discharge records between 2001 and 2073	Italy	retrospective case series	2004	Basilicata region	ITF-SUD	ITF5-Basilicata	Incidence	HDRs		5.19	100000	5.19e-05	5.19		Hospitalised cases	No
13	Brundu	2014	Retrospective study of human cystic echinococcosis in Italy based on the analysis of hospital discharge records between 2001 and 2074	Italy	retrospective case series	2004	Sicily region	ITG-ISOLE	ITG1-Sicilia	Incidence	HDRs		5.3	100000	5.3e-05	5.3		Hospitalised cases	No
13	Brundu	2014	Retrospective study of human cystic echinococcosis in Italy based on the analysis of hospital discharge records between 2001 and 2075	Italy	retrospective case series	2004	Molise region	ITF-SUD	ITF2-Molise	Incidence	HDRs		4.35	100000	4.35e-05	4.35		Hospitalised cases	No
13	Brundu	2014	Retrospective study of human cystic echinococcosis in Italy based on the analysis of hospital discharge records between 2001 and 2076	Italy	retrospective case series	2004	Calabria region	ITF-SUD	ITF6-Calabria	Incidence	HDRs		3.36	100000	3.36e-05	3.36		Hospitalised cases	No
13	Brundu	2014	Retrospective study of human cystic echinococcosis in Italy based on the analysis of hospital discharge records between 2001 and 2077	Italy	retrospective case series	2004	Apulia region	ITF-SUD	ITF4-Puglia	Incidence	HDRs		2.7	100000	2.7e-05	2.7		Hospitalised cases	No
13	Brundu	2014	Retrospective study of human cystic echinococcosis in Italy based on the analysis of hospital discharge records between 2001 and 2078	Italy	retrospective case series	2004	Abruzzo region	ITF-SUD	ITF1-Abruzzo	Incidence	HDRs		2.64	100000	2.64e-05	2.64		Hospitalised cases	No
13	Brundu	2014	Retrospective study of human cystic echinococcosis in Italy based on the analysis of hospital discharge records between 2001 and 2079	Italy	retrospective case series	2004	Latium region	ITI-CENTRO	ITI4-Lazio	Incidence	HDRs		2.45	100000	2.45e-05	2.45		Hospitalised cases	No
13	Brundu	2014	Retrospective study of human cystic echinococcosis in Italy based on the analysis of hospital discharge records between 2001 and 2080	Italy	retrospective case series	2004	Umbria region	ITI-CENTRO	ITI2-Umbria	Incidence	HDRs		1.77	100000	1.77e-05	1.77		Hospitalised cases	No
13	Brundu	2014	Retrospective study of human cystic echinococcosis in Italy based on the analysis of hospital discharge records between 2001 and 2081	Italy	retrospective case series	2004	Campania region	ITF-SUD	ITF3-Campania	Incidence	HDRs		1.61	100000	1.61e-05	1.61		Hospitalised cases	No
13	Brundu	2014	Retrospective study of human cystic echinococcosis in Italy based on the analysis of hospital discharge records between 2001 and 2082	Italy	retrospective case series	2004	Tuscany region	ITI-CENTRO	ITI1-Toscana	Incidence	HDRs		0.87	100000	8.7e-06	0.87		Hospitalised cases	No
13	Brundu	2014	Retrospective study of human cystic echinococcosis in Italy based on the analysis of hospital discharge records between 2001 and 2083	Italy	retrospective case series	2004	Emilia Romagna region	ITH-NORD EST	ITH5-Emilia Romagna	Incidence	HDRs		0.69	100000	6.9e-06	0.69		Hospitalised cases	No
13	Brundu	2014	Retrospective study of human cystic echinococcosis in Italy based on the analysis of hospital discharge records between 2001 and 2084	Italy	retrospective case series	2004	Liguria region	ITC-NORD OVEST	ITC3-Liguria	Incidence	HDRs		0.76	100000	7.6e-06	0.76		Hospitalised cases	No
13	Brundu	2014	Retrospective study of human cystic echinococcosis in Italy based on the analysis of hospital discharge records between 2001 and 2085	Italy	retrospective case series	2004	Aosta Valley region	ITC-NORD OVEST	ITC2-Valle d'Aosta/Vallee d'Aoste	Incidence	HDRs		0	100000	0	0		Hospitalised cases	No
13	Brundu	2014	Retrospective study of human cystic echinococcosis in Italy based on the analysis of hospital discharge records between 2001 and 2086	Italy	retrospective case series	2004	Piedmont region	ITC-NORD OVEST	ITC1-Piemonte	Incidence	HDRs		0.67	100000	6.7e-06	0.67		Hospitalised cases	No
13	Brundu	2014	Retrospective study of human cystic echinococcosis in Italy based on the analysis of hospital discharge records between 2001 and 2087	Italy	retrospective case series	2004	Marche region	ITI-CENTRO	ITI3-Marche	Incidence	HDRs		0.4	100000	4e-06	0.4		Hospitalised cases	No
13	Brundu	2014	Retrospective study of human cystic echinococcosis in Italy based on the analysis of hospital discharge records between 2001 and 2088	Italy	retrospective case series	2004	Lombrady region	ITC-NORD OVEST	ITC4-Lombardia	Incidence	HDRs		0.59	100000	5.9e-06	0.59		Hospitalised cases	No
13	Brundu	2014	Retrospective study of human cystic echinococcosis in Italy based on the analysis of hospital discharge records between 2001 and 2089	Italy	retrospective case series	2004	Trentino AA region	ITH-NORD EST	ITH1-Provincia Autonoma di Bolzano/Bozen + ITH2-Provincia Autonoma di Trento	Incidence	HDRs		0.62	100000	6.2e-06	0.62		Hospitalised cases	No
13	Brundu	2014	Retrospective study of human cystic echinococcosis in Italy based on the analysis of hospital discharge records between 2001 and 2090	Italy	retrospective case series	2004	Friuli VG region	ITH-NORD EST	ITH4-Friuli Venezia Giulia	Incidence	HDRs		0.17	100000	1.7e-06	0.17		Hospitalised cases	No
13	Brundu	2014	Retrospective study of human cystic echinococcosis in Italy based on the analysis of hospital discharge records between 2001 and 2091	Italy	retrospective case series	2004	Veneto region	ITH-NORD EST	ITH3-Veneto	Incidence	HDRs		0.38	100000	3.8e-06	0.38		Hospitalised cases	No
13	Brundu	2014	Retrospective study of human cystic echinococcosis in Italy based on the analysis of hospital discharge records between 2001 and 2092	Italy	retrospective case series	2005	Sardinia region	ITG-ISOLE	ITG2-Sardegna	Incidence	HDRs		7.82	100000	7.82e-05	7.82		Hospitalised cases	No
13	Brundu	2014	Retrospective study of human cystic echinococcosis in Italy based on the analysis of hospital discharge records between 2001 and 2093	Italy	retrospective case series	2005	Basilicata region	ITF-SUD	ITF5-Basilicata	Incidence	HDRs		5.36	100000	5.36e-05	5.36		Hospitalised cases	No
13	Brundu	2014	Retrospective study of human cystic echinococcosis in Italy based on the analysis of hospital discharge records between 2001 and 2094	Italy	retrospective case series	2005	Sicily region	ITG-ISOLE	ITG1-Sicilia	Incidence	HDRs		4.57	100000	4.57e-05	4.57		Hospitalised cases	No
13	Brundu	2014	Retrospective study of human cystic echinococcosis in Italy based on the analysis of hospital discharge records between 2001 and 2095	Italy	retrospective case series	2005	Molise region	ITF-SUD	ITF2-Molise	Incidence	HDRs		3.11	100000	3.11e-05	3.11		Hospitalised cases	No
13	Brundu	2014	Retrospective study of human cystic echinococcosis in Italy based on the analysis of hospital discharge records between 2001 and 2096	Italy	retrospective case series	2005	Calabria region	ITF-SUD	ITF6-Calabria	Incidence	HDRs		2.59	100000	2.59e-05	2.59		Hospitalised cases	No
13	Brundu	2014	Retrospective study of human cystic echinococcosis in Italy based on the analysis of hospital discharge records between 2001 and 2097	Italy	retrospective case series	2005	Apulia region	ITF-SUD	ITF4-Puglia	Incidence	HDRs		2.61	100000	2.61e-05	2.61		Hospitalised cases	No
13	Brundu	2014	Retrospective study of human cystic echinococcosis in Italy based on the analysis of hospital discharge records between 2001 and 2098	Italy	retrospective case series	2005	Abruzzo region	ITF-SUD	ITF1-Abruzzo	Incidence	HDRs		2.31	100000	2.31e-05	2.31		Hospitalised cases	No
13	Brundu	2014	Retrospective study of human cystic echinococcosis in Italy based on the analysis of hospital discharge records between 2001 and 2099	Italy	retrospective case series	2005	Latium region	ITI-CENTRO	ITI4-Lazio	Incidence	HDRs		2.07	100000	2.07e-05	2.07		Hospitalised cases	No
13	Brundu	2014	Retrospective study of human cystic echinococcosis in Italy based on the analysis of hospital discharge records between 2001 and 2100	Italy	retrospective case series	2005	Umbria region	ITI-CENTRO	ITI2-Umbria	Incidence	HDRs		1.05	100000	1.05e-05	1.05		Hospitalised cases	No
13	Brundu	2014	Retrospective study of human cystic echinococcosis in Italy based on the analysis of hospital discharge records between 2001 and 2101	Italy	retrospective case series	2005	Campania region	ITF-SUD	ITF3-Campania	Incidence	HDRs		1.49	100000	1.49e-05	1.49		Hospitalised cases	No
13	Brundu	2014	Retrospective study of human cystic echinococcosis in Italy based on the analysis of hospital discharge records between 2001 and 2102	Italy	retrospective case series	2005	Tuscany region	ITI-CENTRO	ITI1-Toscana	Incidence	HDRs		0.67	100000	6.7e-06	0.67		Hospitalised cases	No
13	Brundu	2014	Retrospective study of human cystic echinococcosis in Italy based on the analysis of hospital discharge records between 2001 and 2103	Italy	retrospective case series	2005	Emilia Romagna region	ITH-NORD EST	ITH5-Emilia Romagna	Incidence	HDRs		0.63	100000	6.3e-06	0.63		Hospitalised cases	No
13	Brundu	2014	Retrospective study of human cystic echinococcosis in Italy based on the analysis of hospital discharge records between 2001 and 2104	Italy	retrospective case series	2005	Liguria region	ITC-NORD OVEST	ITC3-Liguria	Incidence	HDRs		0.5	100000	5e-06	0.5		Hospitalised cases	No
13	Brundu	2014	Retrospective study of human cystic echinococcosis in Italy based on the analysis of hospital discharge records between 2001 and 2105	Italy	retrospective case series	2005	Aosta Valley region	ITC-NORD OVEST	ITC2-Valle d'Aosta/Vallee d'Aoste	Incidence	HDRs		0	100000	0	0		Hospitalised cases	No
13	Brundu	2014	Retrospective study of human cystic echinococcosis in Italy based on the analysis of hospital discharge records between 2001 and 2106	Italy	retrospective case series	2005	Piedmont region	ITC-NORD OVEST	ITC1-Piemonte	Incidence	HDRs		0.69	100000	6.9e-06	0.69		Hospitalised cases	No
13	Brundu	2014	Retrospective study of human cystic echinococcosis in Italy based on the analysis of hospital discharge records between 2001 and 2107	Italy	retrospective case series	2005	Marche region	ITI-CENTRO	ITI3-Marche	Incidence	HDRs		0.4	100000	4e-06	0.4		Hospitalised cases	No
13	Brundu	2014	Retrospective study of human cystic echinococcosis in Italy based on the analysis of hospital discharge records between 2001 and 2108	Italy	retrospective case series	2005	Lombrady region	ITC-NORD OVEST	ITC4-Lombardia	Incidence	HDRs		0.51	100000	5.1e-06	0.51		Hospitalised cases	No
13	Brundu	2014	Retrospective study of human cystic echinococcosis in Italy based on the analysis of hospital discharge records between 2001 and 2109	Italy	retrospective case series	2005	Trentino AA region	ITH-NORD EST	ITH1-Provincia Autonoma di Bolzano/Bozen + ITH2-Provincia Autonoma di Trento	Incidence	HDRs		1.13	100000	1.13e-05	1.13		Hospitalised cases	No
13	Brundu	2014	Retrospective study of human cystic echinococcosis in Italy based on the analysis of hospital discharge records between 2001 and 2110	Italy	retrospective case series	2005	Friuli VG region	ITH-NORD EST	ITH4-Friuli Venezia Giulia	Incidence	HDRs		0.17	100000	1.7e-06	0.17		Hospitalised cases	No
13	Brundu	2014	Retrospective study of human cystic echinococcosis in Italy based on the analysis of hospital discharge records between 2001 and 2111	Italy	retrospective case series	2005	Veneto region	ITH-NORD EST	ITH3-Veneto	Incidence	HDRs		0.28	100000	2.8e-06	0.28		Hospitalised cases	No
13	Brundu	2014	Retrospective study of human cystic echinococcosis in Italy based on the analysis of hospital discharge records between 2001 and 2112	Italy	retrospective case series	2006	Sardinia region	ITG-ISOLE	ITG2-Sardegna	Incidence	HDRs		6.64	100000	6.64e-05	6.64		Hospitalised cases	No
13	Brundu	2014	Retrospective study of human cystic echinococcosis in Italy based on the analysis of hospital discharge records between 2001 and 2113	Italy	retrospective case series	2006	Basilicata region	ITF-SUD	ITF5-Basilicata	Incidence	HDRs		5.22	100000	5.22e-05	5.22		Hospitalised cases	No
13	Brundu	2014	Retrospective study of human cystic echinococcosis in Italy based on the analysis of hospital discharge records between 2001 and 2114	Italy	retrospective case series	2006	Sicily region	ITG-ISOLE	ITG1-Sicilia	Incidence	HDRs		4.01	100000	4.01e-05	4.01		Hospitalised cases	No
13	Brundu	2014	Retrospective study of human cystic echinococcosis in Italy based on the analysis of hospital discharge records between 2001 and 2115	Italy	retrospective case series	2006	Molise region	ITF-SUD	ITF2-Molise	Incidence	HDRs		3.43	100000	3.43e-05	3.43		Hospitalised cases	No
13	Brundu	2014	Retrospective study of human cystic echinococcosis in Italy based on the analysis of hospital discharge records between 2001 and 2116	Italy	retrospective case series	2006	Calabria region	ITF-SUD	ITF6-Calabria	Incidence	HDRs		3.14	100000	3.14e-05	3.14		Hospitalised cases	No
13	Brundu	2014	Retrospective study of human cystic echinococcosis in Italy based on the analysis of hospital discharge records between 2001 and 2117	Italy	retrospective case series	2006	Apulia region	ITF-SUD	ITF4-Puglia	Incidence	HDRs		1.94	100000	1.94e-05	1.94		Hospitalised cases	No
13	Brundu	2014	Retrospective study of human cystic echinococcosis in Italy based on the analysis of hospital discharge records between 2001 and 2118	Italy	retrospective case series	2006	Abruzzo region	ITF-SUD	ITF1-Abruzzo	Incidence	HDRs		2.37	100000	2.37e-05	2.37		Hospitalised cases	No
13	Brundu	2014	Retrospective study of human cystic echinococcosis in Italy based on the analysis of hospital discharge records between 2001 and 2119	Italy	retrospective case series	2006	Latium region	ITI-CENTRO	ITI4-Lazio	Incidence	HDRs		1.96	100000	1.96e-05	1.96		Hospitalised cases	No
13	Brundu	2014	Retrospective study of human cystic echinococcosis in Italy based on the analysis of hospital discharge records between 2001 and 2120	Italy	retrospective case series	2006	Umbria region	ITI-CENTRO	ITI2-Umbria	Incidence	HDRs		1.15	100000	1.15e-05	1.15		Hospitalised cases	No
13	Brundu	2014	Retrospective study of human cystic echinococcosis in Italy based on the analysis of hospital discharge records between 2001 and 2121	Italy	retrospective case series	2006	Campania region	ITF-SUD	ITF3-Campania	Incidence	HDRs		1.47	100000	1.47e-05	1.47		Hospitalised cases	No
13	Brundu	2014	Retrospective study of human cystic echinococcosis in Italy based on the analysis of hospital discharge records between 2001 and 2122	Italy	retrospective case series	2006	Tuscany region	ITI-CENTRO	ITI1-Toscana	Incidence	HDRs		0.55	100000	5.5e-06	0.55		Hospitalised cases	No
13	Brundu	2014	Retrospective study of human cystic echinococcosis in Italy based on the analysis of hospital discharge records between 2001 and 2123	Italy	retrospective case series	2006	Emilia Romagna region	ITH-NORD EST	ITH5-Emilia Romagna	Incidence	HDRs		0.81	100000	8.1e-06	0.81		Hospitalised cases	No
13	Brundu	2014	Retrospective study of human cystic echinococcosis in Italy based on the analysis of hospital discharge records between 2001 and 2124	Italy	retrospective case series	2006	Liguria region	ITC-NORD OVEST	ITC3-Liguria	Incidence	HDRs		0.25	100000	2.5e-06	0.25		Hospitalised cases	No
13	Brundu	2014	Retrospective study of human cystic echinococcosis in Italy based on the analysis of hospital discharge records between 2001 and 2125	Italy	retrospective case series	2006	Aosta Valley region	ITC-NORD OVEST	ITC2-Valle d'Aosta/Vallee d'Aoste	Incidence	HDRs		1.6	100000	1.6e-05	1.6		Hospitalised cases	No
13	Brundu	2014	Retrospective study of human cystic echinococcosis in Italy based on the analysis of hospital discharge records between 2001 and 2126	Italy	retrospective case series	2006	Piedmont region	ITC-NORD OVEST	ITC1-Piemonte	Incidence	HDRs		0.55	100000	5.5e-06	0.55		Hospitalised cases	No
13	Brundu	2014	Retrospective study of human cystic echinococcosis in Italy based on the analysis of hospital discharge records between 2001 and 2127	Italy	retrospective case series	2006	Marche region	ITI-CENTRO	ITI3-Marche	Incidence	HDRs		0.59	100000	5.9e-06	0.59		Hospitalised cases	No
13	Brundu	2014	Retrospective study of human cystic echinococcosis in Italy based on the analysis of hospital discharge records between 2001 and 2128	Italy	retrospective case series	2006	Lombrady region	ITC-NORD OVEST	ITC4-Lombardia	Incidence	HDRs		0.43	100000	4.3e-06	0.43		Hospitalised cases	No
13	Brundu	2014	Retrospective study of human cystic echinococcosis in Italy based on the analysis of hospital discharge records between 2001 and 2129	Italy	retrospective case series	2006	Trentino AA region	ITH-NORD EST	ITH1-Provincia Autonoma di Bolzano/Bozen + ITH2-Provincia Autonoma di Trento	Incidence	HDRs		0.51	100000	5.1e-06	0.51		Hospitalised cases	No
13	Brundu	2014	Retrospective study of human cystic echinococcosis in Italy based on the analysis of hospital discharge records between 2001 and 2130	Italy	retrospective case series	2006	Friuli VG region	ITH-NORD EST	ITH4-Friuli Venezia Giulia	Incidence	HDRs		0.08	100000	8e-07	0.08		Hospitalised cases	No
13	Brundu	2014	Retrospective study of human cystic echinococcosis in Italy based on the analysis of hospital discharge records between 2001 and 2131	Italy	retrospective case series	2006	Veneto region	ITH-NORD EST	ITH3-Veneto	Incidence	HDRs		0.21	100000	2.1e-06	0.21		Hospitalised cases	No
13	Brundu	2014	Retrospective study of human cystic echinococcosis in Italy based on the analysis of hospital discharge records between 2001 and 2132	Italy	retrospective case series	2007	Sardinia region	ITG-ISOLE	ITG2-Sardegna	Incidence	HDRs		4.64	100000	4.64e-05	4.64		Hospitalised cases	No
13	Brundu	2014	Retrospective study of human cystic echinococcosis in Italy based on the analysis of hospital discharge records between 2001 and 2133	Italy	retrospective case series	2007	Basilicata region	ITF-SUD	ITF5-Basilicata	Incidence	HDRs		3.72	100000	3.72e-05	3.72		Hospitalised cases	No
13	Brundu	2014	Retrospective study of human cystic echinococcosis in Italy based on the analysis of hospital discharge records between 2001 and 2134	Italy	retrospective case series	2007	Sicily region	ITG-ISOLE	ITG1-Sicilia	Incidence	HDRs		3.81	100000	3.81e-05	3.81		Hospitalised cases	No
13	Brundu	2014	Retrospective study of human cystic echinococcosis in Italy based on the analysis of hospital discharge records between 2001 and 2135	Italy	retrospective case series	2007	Molise region	ITF-SUD	ITF2-Molise	Incidence	HDRs		2.81	100000	2.81e-05	2.81		Hospitalised cases	No
13	Brundu	2014	Retrospective study of human cystic echinococcosis in Italy based on the analysis of hospital discharge records between 2001 and 2136	Italy	retrospective case series	2007	Calabria region	ITF-SUD	ITF6-Calabria	Incidence	HDRs		2.4	100000	2.4e-05	2.4		Hospitalised cases	No
13	Brundu	2014	Retrospective study of human cystic echinococcosis in Italy based on the analysis of hospital discharge records between 2001 and 2137	Italy	retrospective case series	2007	Apulia region	ITF-SUD	ITF4-Puglia	Incidence	HDRs		1.94	100000	1.94e-05	1.94		Hospitalised cases	No
13	Brundu	2014	Retrospective study of human cystic echinococcosis in Italy based on the analysis of hospital discharge records between 2001 and 2138	Italy	retrospective case series	2007	Abruzzo region	ITF-SUD	ITF1-Abruzzo	Incidence	HDRs		1.37	100000	1.37e-05	1.37		Hospitalised cases	No
13	Brundu	2014	Retrospective study of human cystic echinococcosis in Italy based on the analysis of hospital discharge records between 2001 and 2139	Italy	retrospective case series	2007	Latium region	ITI-CENTRO	ITI4-Lazio	Incidence	HDRs		1.27	100000	1.27e-05	1.27		Hospitalised cases	No
13	Brundu	2014	Retrospective study of human cystic echinococcosis in Italy based on the analysis of hospital discharge records between 2001 and 2140	Italy	retrospective case series	2007	Umbria region	ITI-CENTRO	ITI2-Umbria	Incidence	HDRs		1.03	100000	1.03e-05	1.03		Hospitalised cases	No
13	Brundu	2014	Retrospective study of human cystic echinococcosis in Italy based on the analysis of hospital discharge records between 2001 and 2141	Italy	retrospective case series	2007	Campania region	ITF-SUD	ITF3-Campania	Incidence	HDRs		1.12	100000	1.12e-05	1.12		Hospitalised cases	No
13	Brundu	2014	Retrospective study of human cystic echinococcosis in Italy based on the analysis of hospital discharge records between 2001 and 2142	Italy	retrospective case series	2007	Tuscany region	ITI-CENTRO	ITI1-Toscana	Incidence	HDRs		0.44	100000	4.4e-06	0.44		Hospitalised cases	No
13	Brundu	2014	Retrospective study of human cystic echinococcosis in Italy based on the analysis of hospital discharge records between 2001 and 2143	Italy	retrospective case series	2007	Emilia Romagna region	ITH-NORD EST	ITH5-Emilia Romagna	Incidence	HDRs		0.59	100000	5.9e-06	0.59		Hospitalised cases	No
13	Brundu	2014	Retrospective study of human cystic echinococcosis in Italy based on the analysis of hospital discharge records between 2001 and 2144	Italy	retrospective case series	2007	Liguria region	ITC-NORD OVEST	ITC3-Liguria	Incidence	HDRs		0.68	100000	6.8e-06	0.68		Hospitalised cases	No
13	Brundu	2014	Retrospective study of human cystic echinococcosis in Italy based on the analysis of hospital discharge records between 2001 and 2145	Italy	retrospective case series	2007	Aosta Valley region	ITC-NORD OVEST	ITC2-Valle d'Aosta/Vallee d'Aoste	Incidence	HDRs		1.6	100000	1.6e-05	1.6		Hospitalised cases	No
13	Brundu	2014	Retrospective study of human cystic echinococcosis in Italy based on the analysis of hospital discharge records between 2001 and 2146	Italy	retrospective case series	2007	Piedmont region	ITC-NORD OVEST	ITC1-Piemonte	Incidence	HDRs		0.5	100000	5e-06	0.5		Hospitalised cases	No
13	Brundu	2014	Retrospective study of human cystic echinococcosis in Italy based on the analysis of hospital discharge records between 2001 and 2147	Italy	retrospective case series	2007	Marche region	ITI-CENTRO	ITI3-Marche	Incidence	HDRs		0.52	100000	5.2e-06	0.52		Hospitalised cases	No
13	Brundu	2014	Retrospective study of human cystic echinococcosis in Italy based on the analysis of hospital discharge records between 2001 and 2148	Italy	retrospective case series	2007	Lombrady region	ITC-NORD OVEST	ITC4-Lombardia	Incidence	HDRs		0.29	100000	2.9e-06	0.29		Hospitalised cases	No
13	Brundu	2014	Retrospective study of human cystic echinococcosis in Italy based on the analysis of hospital discharge records between 2001 and 2149	Italy	retrospective case series	2007	Trentino AA region	ITH-NORD EST	ITH1-Provincia Autonoma di Bolzano/Bozen + ITH2-Provincia Autonoma di Trento	Incidence	HDRs		0.2	100000	2e-06	0.2		Hospitalised cases	No
13	Brundu	2014	Retrospective study of human cystic echinococcosis in Italy based on the analysis of hospital discharge records between 2001 and 2150	Italy	retrospective case series	2007	Friuli VG region	ITH-NORD EST	ITH4-Friuli Venezia Giulia	Incidence	HDRs		0.16	100000	1.6e-06	0.16		Hospitalised cases	No
13	Brundu	2014	Retrospective study of human cystic echinococcosis in Italy based on the analysis of hospital discharge records between 2001 and 2151	Italy	retrospective case series	2007	Veneto region	ITH-NORD EST	ITH3-Veneto	Incidence	HDRs		0.15	100000	1.5e-06	0.15		Hospitalised cases	No
13	Brundu	2014	Retrospective study of human cystic echinococcosis in Italy based on the analysis of hospital discharge records between 2001 and 2152	Italy	retrospective case series	2008	Sardinia region	ITG-ISOLE	ITG2-Sardegna	Incidence	HDRs		6.42	100000	6.42e-05	6.42		Hospitalised cases	No
13	Brundu	2014	Retrospective study of human cystic echinococcosis in Italy based on the analysis of hospital discharge records between 2001 and 2153	Italy	retrospective case series	2008	Basilicata region	ITF-SUD	ITF5-Basilicata	Incidence	HDRs		3.89	100000	3.89e-05	3.89		Hospitalised cases	No
13	Brundu	2014	Retrospective study of human cystic echinococcosis in Italy based on the analysis of hospital discharge records between 2001 and 2154	Italy	retrospective case series	2008	Sicily region	ITG-ISOLE	ITG1-Sicilia	Incidence	HDRs		2.9	100000	2.9e-05	2.9		Hospitalised cases	No
13	Brundu	2014	Retrospective study of human cystic echinococcosis in Italy based on the analysis of hospital discharge records between 2001 and 2155	Italy	retrospective case series	2008	Molise region	ITF-SUD	ITF2-Molise	Incidence	HDRs		1.87	100000	1.87e-05	1.87		Hospitalised cases	No
13	Brundu	2014	Retrospective study of human cystic echinococcosis in Italy based on the analysis of hospital discharge records between 2001 and 2156	Italy	retrospective case series	2008	Calabria region	ITF-SUD	ITF6-Calabria	Incidence	HDRs		2.29	100000	2.29e-05	2.29		Hospitalised cases	No
13	Brundu	2014	Retrospective study of human cystic echinococcosis in Italy based on the analysis of hospital discharge records between 2001 and 2157	Italy	retrospective case series	2008	Apulia region	ITF-SUD	ITF4-Puglia	Incidence	HDRs		1.84	100000	1.84e-05	1.84		Hospitalised cases	No
13	Brundu	2014	Retrospective study of human cystic echinococcosis in Italy based on the analysis of hospital discharge records between 2001 and 2158	Italy	retrospective case series	2008	Abruzzo region	ITF-SUD	ITF1-Abruzzo	Incidence	HDRs		2.11	100000	2.11e-05	2.11		Hospitalised cases	No
13	Brundu	2014	Retrospective study of human cystic echinococcosis in Italy based on the analysis of hospital discharge records between 2001 and 2159	Italy	retrospective case series	2008	Latium region	ITI-CENTRO	ITI4-Lazio	Incidence	HDRs		1.01	100000	1.01e-05	1.01		Hospitalised cases	No
13	Brundu	2014	Retrospective study of human cystic echinococcosis in Italy based on the analysis of hospital discharge records between 2001 and 2160	Italy	retrospective case series	2008	Umbria region	ITI-CENTRO	ITI2-Umbria	Incidence	HDRs		0.68	100000	6.8e-06	0.68		Hospitalised cases	No
13	Brundu	2014	Retrospective study of human cystic echinococcosis in Italy based on the analysis of hospital discharge records between 2001 and 2161	Italy	retrospective case series	2008	Campania region	ITF-SUD	ITF3-Campania	Incidence	HDRs		1.12	100000	1.12e-05	1.12		Hospitalised cases	No
13	Brundu	2014	Retrospective study of human cystic echinococcosis in Italy based on the analysis of hospital discharge records between 2001 and 2162	Italy	retrospective case series	2008	Tuscany region	ITI-CENTRO	ITI1-Toscana	Incidence	HDRs		0.71	100000	7.1e-06	0.71		Hospitalised cases	No
13	Brundu	2014	Retrospective study of human cystic echinococcosis in Italy based on the analysis of hospital discharge records between 2001 and 2163	Italy	retrospective case series	2008	Emilia Romagna region	ITH-NORD EST	ITH5-Emilia Romagna	Incidence	HDRs		0.44	100000	4.4e-06	0.44		Hospitalised cases	No
13	Brundu	2014	Retrospective study of human cystic echinococcosis in Italy based on the analysis of hospital discharge records between 2001 and 2164	Italy	retrospective case series	2008	Liguria region	ITC-NORD OVEST	ITC3-Liguria	Incidence	HDRs		0.8	100000	8e-06	0.8		Hospitalised cases	No
13	Brundu	2014	Retrospective study of human cystic echinococcosis in Italy based on the analysis of hospital discharge records between 2001 and 2165	Italy	retrospective case series	2008	Aosta Valley region	ITC-NORD OVEST	ITC2-Valle d'Aosta/Vallee d'Aoste	Incidence	HDRs		1.59	100000	1.59e-05	1.59		Hospitalised cases	No
13	Brundu	2014	Retrospective study of human cystic echinococcosis in Italy based on the analysis of hospital discharge records between 2001 and 2166	Italy	retrospective case series	2008	Piedmont region	ITC-NORD OVEST	ITC1-Piemonte	Incidence	HDRs		0.64	100000	6.4e-06	0.64		Hospitalised cases	No
13	Brundu	2014	Retrospective study of human cystic echinococcosis in Italy based on the analysis of hospital discharge records between 2001 and 2167	Italy	retrospective case series	2008	Marche region	ITI-CENTRO	ITI3-Marche	Incidence	HDRs		0.39	100000	3.9e-06	0.39		Hospitalised cases	No
13	Brundu	2014	Retrospective study of human cystic echinococcosis in Italy based on the analysis of hospital discharge records between 2001 and 2168	Italy	retrospective case series	2008	Lombrady region	ITC-NORD OVEST	ITC4-Lombardia	Incidence	HDRs		0.34	100000	3.4e-06	0.34		Hospitalised cases	No
13	Brundu	2014	Retrospective study of human cystic echinococcosis in Italy based on the analysis of hospital discharge records between 2001 and 2169	Italy	retrospective case series	2008	Trentino AA region	ITH-NORD EST	ITH1-Provincia Autonoma di Bolzano/Bozen + ITH2-Provincia Autonoma di Trento	Incidence	HDRs		0.4	100000	4e-06	0.4		Hospitalised cases	No
13	Brundu	2014	Retrospective study of human cystic echinococcosis in Italy based on the analysis of hospital discharge records between 2001 and 2170	Italy	retrospective case series	2008	Friuli VG region	ITH-NORD EST	ITH4-Friuli Venezia Giulia	Incidence	HDRs		0.41	100000	4.1e-06	0.41		Hospitalised cases	No
13	Brundu	2014	Retrospective study of human cystic echinococcosis in Italy based on the analysis of hospital discharge records between 2001 and 2171	Italy	retrospective case series	2008	Veneto region	ITH-NORD EST	ITH3-Veneto	Incidence	HDRs		0.08	100000	8e-07	0.08		Hospitalised cases	No
13	Brundu	2014	Retrospective study of human cystic echinococcosis in Italy based on the analysis of hospital discharge records between 2001 and 2172	Italy	retrospective case series	2009	Sardinia region	ITG-ISOLE	ITG2-Sardegna	Incidence	HDRs		4	100000	4e-05	4		Hospitalised cases	No
13	Brundu	2014	Retrospective study of human cystic echinococcosis in Italy based on the analysis of hospital discharge records between 2001 and 2173	Italy	retrospective case series	2009	Basilicata region	ITF-SUD	ITF5-Basilicata	Incidence	HDRs		5.42	100000	5.42e-05	5.42		Hospitalised cases	No
13	Brundu	2014	Retrospective study of human cystic echinococcosis in Italy based on the analysis of hospital discharge records between 2001 and 2174	Italy	retrospective case series	2009	Sicily region	ITG-ISOLE	ITG1-Sicilia	Incidence	HDRs		3.02	100000	3.02e-05	3.02		Hospitalised cases	No
13	Brundu	2014	Retrospective study of human cystic echinococcosis in Italy based on the analysis of hospital discharge records between 2001 and 2175	Italy	retrospective case series	2009	Molise region	ITF-SUD	ITF2-Molise	Incidence	HDRs		0.62	100000	6.2e-06	0.62		Hospitalised cases	No
13	Brundu	2014	Retrospective study of human cystic echinococcosis in Italy based on the analysis of hospital discharge records between 2001 and 2176	Italy	retrospective case series	2009	Calabria region	ITF-SUD	ITF6-Calabria	Incidence	HDRs		2.64	100000	2.64e-05	2.64		Hospitalised cases	No
13	Brundu	2014	Retrospective study of human cystic echinococcosis in Italy based on the analysis of hospital discharge records between 2001 and 2177	Italy	retrospective case series	2009	Apulia region	ITF-SUD	ITF4-Puglia	Incidence	HDRs		1.69	100000	1.69e-05	1.69		Hospitalised cases	No
13	Brundu	2014	Retrospective study of human cystic echinococcosis in Italy based on the analysis of hospital discharge records between 2001 and 2178	Italy	retrospective case series	2009	Abruzzo region	ITF-SUD	ITF1-Abruzzo	Incidence	HDRs		1.2	100000	1.2e-05	1.2		Hospitalised cases	No
13	Brundu	2014	Retrospective study of human cystic echinococcosis in Italy based on the analysis of hospital discharge records between 2001 and 2179	Italy	retrospective case series	2009	Latium region	ITI-CENTRO	ITI4-Lazio	Incidence	HDRs		1.19	100000	1.19e-05	1.19		Hospitalised cases	No
13	Brundu	2014	Retrospective study of human cystic echinococcosis in Italy based on the analysis of hospital discharge records between 2001 and 2180	Italy	retrospective case series	2009	Umbria region	ITI-CENTRO	ITI2-Umbria	Incidence	HDRs		1.34	100000	1.34e-05	1.34		Hospitalised cases	No
13	Brundu	2014	Retrospective study of human cystic echinococcosis in Italy based on the analysis of hospital discharge records between 2001 and 2181	Italy	retrospective case series	2009	Campania region	ITF-SUD	ITF3-Campania	Incidence	HDRs		0.81	100000	8.1e-06	0.81		Hospitalised cases	No
13	Brundu	2014	Retrospective study of human cystic echinococcosis in Italy based on the analysis of hospital discharge records between 2001 and 2182	Italy	retrospective case series	2009	Tuscany region	ITI-CENTRO	ITI1-Toscana	Incidence	HDRs		0.4	100000	4e-06	0.4		Hospitalised cases	No
13	Brundu	2014	Retrospective study of human cystic echinococcosis in Italy based on the analysis of hospital discharge records between 2001 and 2183	Italy	retrospective case series	2009	Emilia Romagna region	ITH-NORD EST	ITH5-Emilia Romagna	Incidence	HDRs		0.5	100000	5e-06	0.5		Hospitalised cases	No
13	Brundu	2014	Retrospective study of human cystic echinococcosis in Italy based on the analysis of hospital discharge records between 2001 and 2184	Italy	retrospective case series	2009	Liguria region	ITC-NORD OVEST	ITC3-Liguria	Incidence	HDRs		0.43	100000	4.3e-06	0.43		Hospitalised cases	No
13	Brundu	2014	Retrospective study of human cystic echinococcosis in Italy based on the analysis of hospital discharge records between 2001 and 2185	Italy	retrospective case series	2009	Aosta Valley region	ITC-NORD OVEST	ITC2-Valle d'Aosta/Vallee d'Aoste	Incidence	HDRs		1.57	100000	1.57e-05	1.57		Hospitalised cases	No
13	Brundu	2014	Retrospective study of human cystic echinococcosis in Italy based on the analysis of hospital discharge records between 2001 and 2186	Italy	retrospective case series	2009	Piedmont region	ITC-NORD OVEST	ITC1-Piemonte	Incidence	HDRs		0.29	100000	2.9e-06	0.29		Hospitalised cases	No
13	Brundu	2014	Retrospective study of human cystic echinococcosis in Italy based on the analysis of hospital discharge records between 2001 and 2187	Italy	retrospective case series	2009	Marche region	ITI-CENTRO	ITI3-Marche	Incidence	HDRs		0.38	100000	3.8e-06	0.38		Hospitalised cases	No
13	Brundu	2014	Retrospective study of human cystic echinococcosis in Italy based on the analysis of hospital discharge records between 2001 and 2188	Italy	retrospective case series	2009	Lombrady region	ITC-NORD OVEST	ITC4-Lombardia	Incidence	HDRs		0.34	100000	3.4e-06	0.34		Hospitalised cases	No
13	Brundu	2014	Retrospective study of human cystic echinococcosis in Italy based on the analysis of hospital discharge records between 2001 and 2189	Italy	retrospective case series	2009	Trentino AA region	ITH-NORD EST	ITH1-Provincia Autonoma di Bolzano/Bozen + ITH2-Provincia Autonoma di Trento	Incidence	HDRs		0.29	100000	2.9e-06	0.29		Hospitalised cases	No
13	Brundu	2014	Retrospective study of human cystic echinococcosis in Italy based on the analysis of hospital discharge records between 2001 and 2190	Italy	retrospective case series	2009	Friuli VG region	ITH-NORD EST	ITH4-Friuli Venezia Giulia	Incidence	HDRs		0.24	100000	2.4e-06	0.24		Hospitalised cases	No
13	Brundu	2014	Retrospective study of human cystic echinococcosis in Italy based on the analysis of hospital discharge records between 2001 and 2191	Italy	retrospective case series	2009	Veneto region	ITH-NORD EST	ITH3-Veneto	Incidence	HDRs		0.18	100000	1.8e-06	0.18		Hospitalised cases	No
13	Brundu	2014	Retrospective study of human cystic echinococcosis in Italy based on the analysis of hospital discharge records between 2001 and 2192	Italy	retrospective case series	2010	Sardinia region	ITG-ISOLE	ITG2-Sardegna	Incidence	HDRs		3.9	100000	3.9e-05	3.9		Hospitalised cases	No
13	Brundu	2014	Retrospective study of human cystic echinococcosis in Italy based on the analysis of hospital discharge records between 2001 and 2193	Italy	retrospective case series	2010	Basilicata region	ITF-SUD	ITF5-Basilicata	Incidence	HDRs		3.9	100000	3.9e-05	3.9		Hospitalised cases	No
13	Brundu	2014	Retrospective study of human cystic echinococcosis in Italy based on the analysis of hospital discharge records between 2001 and 2194	Italy	retrospective case series	2010	Sicily region	ITG-ISOLE	ITG1-Sicilia	Incidence	HDRs		2.24	100000	2.24e-05	2.24		Hospitalised cases	No
13	Brundu	2014	Retrospective study of human cystic echinococcosis in Italy based on the analysis of hospital discharge records between 2001 and 2195	Italy	retrospective case series	2010	Molise region	ITF-SUD	ITF2-Molise	Incidence	HDRs		2.19	100000	2.19e-05	2.19		Hospitalised cases	No
13	Brundu	2014	Retrospective study of human cystic echinococcosis in Italy based on the analysis of hospital discharge records between 2001 and 2196	Italy	retrospective case series	2010	Calabria region	ITF-SUD	ITF6-Calabria	Incidence	HDRs		1.59	100000	1.59e-05	1.59		Hospitalised cases	No
13	Brundu	2014	Retrospective study of human cystic echinococcosis in Italy based on the analysis of hospital discharge records between 2001 and 2197	Italy	retrospective case series	2010	Apulia region	ITF-SUD	ITF4-Puglia	Incidence	HDRs		1.52	100000	1.52e-05	1.52		Hospitalised cases	No
13	Brundu	2014	Retrospective study of human cystic echinococcosis in Italy based on the analysis of hospital discharge records between 2001 and 2198	Italy	retrospective case series	2010	Abruzzo region	ITF-SUD	ITF1-Abruzzo	Incidence	HDRs		0.97	100000	9.7e-06	0.97		Hospitalised cases	No
13	Brundu	2014	Retrospective study of human cystic echinococcosis in Italy based on the analysis of hospital discharge records between 2001 and 2199	Italy	retrospective case series	2010	Latium region	ITI-CENTRO	ITI4-Lazio	Incidence	HDRs		0.88	100000	8.8e-06	0.88		Hospitalised cases	No
13	Brundu	2014	Retrospective study of human cystic echinococcosis in Italy based on the analysis of hospital discharge records between 2001 and 2200	Italy	retrospective case series	2010	Umbria region	ITI-CENTRO	ITI2-Umbria	Incidence	HDRs		0.78	100000	7.8e-06	0.78		Hospitalised cases	No
13	Brundu	2014	Retrospective study of human cystic echinococcosis in Italy based on the analysis of hospital discharge records between 2001 and 2201	Italy	retrospective case series	2010	Campania region	ITF-SUD	ITF3-Campania	Incidence	HDRs		0.7	100000	7e-06	0.7		Hospitalised cases	No
13	Brundu	2014	Retrospective study of human cystic echinococcosis in Italy based on the analysis of hospital discharge records between 2001 and 2202	Italy	retrospective case series	2010	Tuscany region	ITI-CENTRO	ITI1-Toscana	Incidence	HDRs		0.56	100000	5.6e-06	0.56		Hospitalised cases	No
13	Brundu	2014	Retrospective study of human cystic echinococcosis in Italy based on the analysis of hospital discharge records between 2001 and 2203	Italy	retrospective case series	2010	Emilia Romagna region	ITH-NORD EST	ITH5-Emilia Romagna	Incidence	HDRs		0.59	100000	5.9e-06	0.59		Hospitalised cases	No
13	Brundu	2014	Retrospective study of human cystic echinococcosis in Italy based on the analysis of hospital discharge records between 2001 and 2204	Italy	retrospective case series	2010	Liguria region	ITC-NORD OVEST	ITC3-Liguria	Incidence	HDRs		0.56	100000	5.6e-06	0.56		Hospitalised cases	No
13	Brundu	2014	Retrospective study of human cystic echinococcosis in Italy based on the analysis of hospital discharge records between 2001 and 2205	Italy	retrospective case series	2010	Aosta Valley region	ITC-NORD OVEST	ITC2-Valle d'Aosta/Vallee d'Aoste	Incidence	HDRs		0	100000	0	0		Hospitalised cases	No
13	Brundu	2014	Retrospective study of human cystic echinococcosis in Italy based on the analysis of hospital discharge records between 2001 and 2206	Italy	retrospective case series	2010	Piedmont region	ITC-NORD OVEST	ITC1-Piemonte	Incidence	HDRs		0.34	100000	3.4e-06	0.34		Hospitalised cases	No
13	Brundu	2014	Retrospective study of human cystic echinococcosis in Italy based on the analysis of hospital discharge records between 2001 and 2207	Italy	retrospective case series	2010	Marche region	ITI-CENTRO	ITI3-Marche	Incidence	HDRs		0.38	100000	3.8e-06	0.38		Hospitalised cases	No
13	Brundu	2014	Retrospective study of human cystic echinococcosis in Italy based on the analysis of hospital discharge records between 2001 and 2208	Italy	retrospective case series	2010	Lombrady region	ITC-NORD OVEST	ITC4-Lombardia	Incidence	HDRs		0.26	100000	2.6e-06	0.26		Hospitalised cases	No
13	Brundu	2014	Retrospective study of human cystic echinococcosis in Italy based on the analysis of hospital discharge records between 2001 and 2209	Italy	retrospective case series	2010	Trentino AA region	ITH-NORD EST	ITH1-Provincia Autonoma di Bolzano/Bozen + ITH2-Provincia Autonoma di Trento	Incidence	HDRs		0	100000	0	0		Hospitalised cases	No
13	Brundu	2014	Retrospective study of human cystic echinococcosis in Italy based on the analysis of hospital discharge records between 2001 and 2210	Italy	retrospective case series	2010	Friuli VG region	ITH-NORD EST	ITH4-Friuli Venezia Giulia	Incidence	HDRs		0.16	100000	1.6e-06	0.16		Hospitalised cases	No
13	Brundu	2014	Retrospective study of human cystic echinococcosis in Italy based on the analysis of hospital discharge records between 2001 and 2211	Italy	retrospective case series	2010	Veneto region	ITH-NORD EST	ITH3-Veneto	Incidence	HDRs		0.06	100000	6e-07	0.06		Hospitalised cases	No
13	Brundu	2014	Retrospective study of human cystic echinococcosis in Italy based on the analysis of hospital discharge records between 2001 and 2212	Italy	retrospective case series	2011	Sardinia region	ITG-ISOLE	ITG2-Sardegna	Incidence	HDRs		3.52	100000	3.52e-05	3.52		Hospitalised cases	No
13	Brundu	2014	Retrospective study of human cystic echinococcosis in Italy based on the analysis of hospital discharge records between 2001 and 2213	Italy	retrospective case series	2011	Basilicata region	ITF-SUD	ITF5-Basilicata	Incidence	HDRs		2.72	100000	2.72e-05	2.72		Hospitalised cases	No
13	Brundu	2014	Retrospective study of human cystic echinococcosis in Italy based on the analysis of hospital discharge records between 2001 and 2214	Italy	retrospective case series	2011	Sicily region	ITG-ISOLE	ITG1-Sicilia	Incidence	HDRs		1.64	100000	1.64e-05	1.64		Hospitalised cases	No
13	Brundu	2014	Retrospective study of human cystic echinococcosis in Italy based on the analysis of hospital discharge records between 2001 and 2215	Italy	retrospective case series	2011	Molise region	ITF-SUD	ITF2-Molise	Incidence	HDRs		2.19	100000	2.19e-05	2.19		Hospitalised cases	No
13	Brundu	2014	Retrospective study of human cystic echinococcosis in Italy based on the analysis of hospital discharge records between 2001 and 2216	Italy	retrospective case series	2011	Calabria region	ITF-SUD	ITF6-Calabria	Incidence	HDRs		1.54	100000	1.54e-05	1.54		Hospitalised cases	No
13	Brundu	2014	Retrospective study of human cystic echinococcosis in Italy based on the analysis of hospital discharge records between 2001 and 2217	Italy	retrospective case series	2011	Apulia region	ITF-SUD	ITF4-Puglia	Incidence	HDRs		1.22	100000	1.22e-05	1.22		Hospitalised cases	No
13	Brundu	2014	Retrospective study of human cystic echinococcosis in Italy based on the analysis of hospital discharge records between 2001 and 2218	Italy	retrospective case series	2011	Abruzzo region	ITF-SUD	ITF1-Abruzzo	Incidence	HDRs		1.04	100000	1.04e-05	1.04		Hospitalised cases	No
13	Brundu	2014	Retrospective study of human cystic echinococcosis in Italy based on the analysis of hospital discharge records between 2001 and 2219	Italy	retrospective case series	2011	Latium region	ITI-CENTRO	ITI4-Lazio	Incidence	HDRs		0.89	100000	8.9e-06	0.89		Hospitalised cases	No
13	Brundu	2014	Retrospective study of human cystic echinococcosis in Italy based on the analysis of hospital discharge records between 2001 and 2220	Italy	retrospective case series	2011	Umbria region	ITI-CENTRO	ITI2-Umbria	Incidence	HDRs		0.77	100000	7.7e-06	0.77		Hospitalised cases	No
13	Brundu	2014	Retrospective study of human cystic echinococcosis in Italy based on the analysis of hospital discharge records between 2001 and 2221	Italy	retrospective case series	2011	Campania region	ITF-SUD	ITF3-Campania	Incidence	HDRs		0.69	100000	6.9e-06	0.69		Hospitalised cases	No
13	Brundu	2014	Retrospective study of human cystic echinococcosis in Italy based on the analysis of hospital discharge records between 2001 and 2222	Italy	retrospective case series	2011	Tuscany region	ITI-CENTRO	ITI1-Toscana	Incidence	HDRs		0.32	100000	3.2e-06	0.32		Hospitalised cases	No
13	Brundu	2014	Retrospective study of human cystic echinococcosis in Italy based on the analysis of hospital discharge records between 2001 and 2223	Italy	retrospective case series	2011	Emilia Romagna region	ITH-NORD EST	ITH5-Emilia Romagna	Incidence	HDRs		0.45	100000	4.5e-06	0.45		Hospitalised cases	No
13	Brundu	2014	Retrospective study of human cystic echinococcosis in Italy based on the analysis of hospital discharge records between 2001 and 2224	Italy	retrospective case series	2011	Liguria region	ITC-NORD OVEST	ITC3-Liguria	Incidence	HDRs		0.68	100000	6.8e-06	0.68		Hospitalised cases	No
13	Brundu	2014	Retrospective study of human cystic echinococcosis in Italy based on the analysis of hospital discharge records between 2001 and 2225	Italy	retrospective case series	2011	Aosta Valley region	ITC-NORD OVEST	ITC2-Valle d'Aosta/Vallee d'Aoste	Incidence	HDRs		0	100000	0	0		Hospitalised cases	No
13	Brundu	2014	Retrospective study of human cystic echinococcosis in Italy based on the analysis of hospital discharge records between 2001 and 2226	Italy	retrospective case series	2011	Piedmont region	ITC-NORD OVEST	ITC1-Piemonte	Incidence	HDRs		0.34	100000	3.4e-06	0.34		Hospitalised cases	No
13	Brundu	2014	Retrospective study of human cystic echinococcosis in Italy based on the analysis of hospital discharge records between 2001 and 2227	Italy	retrospective case series	2011	Marche region	ITI-CENTRO	ITI3-Marche	Incidence	HDRs		0.32	100000	3.2e-06	0.32		Hospitalised cases	No
13	Brundu	2014	Retrospective study of human cystic echinococcosis in Italy based on the analysis of hospital discharge records between 2001 and 2228	Italy	retrospective case series	2011	Lombrady region	ITC-NORD OVEST	ITC4-Lombardia	Incidence	HDRs		0.27	100000	2.7e-06	0.27		Hospitalised cases	No
13	Brundu	2014	Retrospective study of human cystic echinococcosis in Italy based on the analysis of hospital discharge records between 2001 and 2229	Italy	retrospective case series	2011	Trentino AA region	ITH-NORD EST	ITH1-Provincia Autonoma di Bolzano/Bozen + ITH2-Provincia Autonoma di Trento	Incidence	HDRs		0.19	100000	1.9e-06	0.19		Hospitalised cases	No
13	Brundu	2014	Retrospective study of human cystic echinococcosis in Italy based on the analysis of hospital discharge records between 2001 and 2230	Italy	retrospective case series	2011	Friuli VG region	ITH-NORD EST	ITH4-Friuli Venezia Giulia	Incidence	HDRs		0.32	100000	3.2e-06	0.32		Hospitalised cases	No
13	Brundu	2014	Retrospective study of human cystic echinococcosis in Italy based on the analysis of hospital discharge records between 2001 and 2231	Italy	retrospective case series	2011	Veneto region	ITH-NORD EST	ITH3-Veneto	Incidence	HDRs		0.18	100000	1.8e-06	0.18		Hospitalised cases	No
13	Brundu	2014	Retrospective study of human cystic echinococcosis in Italy based on the analysis of hospital discharge records between 2001 and 2232	Italy	retrospective case series	2012	Sardinia region	ITG-ISOLE	ITG2-Sardegna	Incidence	HDRs		3.48	100000	3.48e-05	3.48		Hospitalised cases	No
13	Brundu	2014	Retrospective study of human cystic echinococcosis in Italy based on the analysis of hospital discharge records between 2001 and 2233	Italy	retrospective case series	2012	Basilicata region	ITF-SUD	ITF5-Basilicata	Incidence	HDRs		3.46	100000	3.46e-05	3.46		Hospitalised cases	No
13	Brundu	2014	Retrospective study of human cystic echinococcosis in Italy based on the analysis of hospital discharge records between 2001 and 2234	Italy	retrospective case series	2012	Sicily region	ITG-ISOLE	ITG1-Sicilia	Incidence	HDRs		1.82	100000	1.82e-05	1.82		Hospitalised cases	No
13	Brundu	2014	Retrospective study of human cystic echinococcosis in Italy based on the analysis of hospital discharge records between 2001 and 2235	Italy	retrospective case series	2012	Molise region	ITF-SUD	ITF2-Molise	Incidence	HDRs		1.6	100000	1.6e-05	1.6		Hospitalised cases	No
13	Brundu	2014	Retrospective study of human cystic echinococcosis in Italy based on the analysis of hospital discharge records between 2001 and 2236	Italy	retrospective case series	2012	Calabria region	ITF-SUD	ITF6-Calabria	Incidence	HDRs		1.17	100000	1.17e-05	1.17		Hospitalised cases	No
13	Brundu	2014	Retrospective study of human cystic echinococcosis in Italy based on the analysis of hospital discharge records between 2001 and 2237	Italy	retrospective case series	2012	Apulia region	ITF-SUD	ITF4-Puglia	Incidence	HDRs		1.14	100000	1.14e-05	1.14		Hospitalised cases	No
13	Brundu	2014	Retrospective study of human cystic echinococcosis in Italy based on the analysis of hospital discharge records between 2001 and 2238	Italy	retrospective case series	2012	Abruzzo region	ITF-SUD	ITF1-Abruzzo	Incidence	HDRs		1.53	100000	1.53e-05	1.53		Hospitalised cases	No
13	Brundu	2014	Retrospective study of human cystic echinococcosis in Italy based on the analysis of hospital discharge records between 2001 and 2239	Italy	retrospective case series	2012	Latium region	ITI-CENTRO	ITI4-Lazio	Incidence	HDRs		0.93	100000	9.3e-06	0.93		Hospitalised cases	No
13	Brundu	2014	Retrospective study of human cystic echinococcosis in Italy based on the analysis of hospital discharge records between 2001 and 2240	Italy	retrospective case series	2012	Umbria region	ITI-CENTRO	ITI2-Umbria	Incidence	HDRs		0.57	100000	5.7e-06	0.57		Hospitalised cases	No
13	Brundu	2014	Retrospective study of human cystic echinococcosis in Italy based on the analysis of hospital discharge records between 2001 and 2241	Italy	retrospective case series	2012	Campania region	ITF-SUD	ITF3-Campania	Incidence	HDRs		0.42	100000	4.2e-06	0.42		Hospitalised cases	No
13	Brundu	2014	Retrospective study of human cystic echinococcosis in Italy based on the analysis of hospital discharge records between 2001 and 2242	Italy	retrospective case series	2012	Tuscany region	ITI-CENTRO	ITI1-Toscana	Incidence	HDRs		0.33	100000	3.3e-06	0.33		Hospitalised cases	No
13	Brundu	2014	Retrospective study of human cystic echinococcosis in Italy based on the analysis of hospital discharge records between 2001 and 2243	Italy	retrospective case series	2012	Emilia Romagna region	ITH-NORD EST	ITH5-Emilia Romagna	Incidence	HDRs		0.44	100000	4.4e-06	0.44		Hospitalised cases	No
13	Brundu	2014	Retrospective study of human cystic echinococcosis in Italy based on the analysis of hospital discharge records between 2001 and 2244	Italy	retrospective case series	2012	Liguria region	ITC-NORD OVEST	ITC3-Liguria	Incidence	HDRs		0.32	100000	3.2e-06	0.32		Hospitalised cases	No
13	Brundu	2014	Retrospective study of human cystic echinococcosis in Italy based on the analysis of hospital discharge records between 2001 and 2245	Italy	retrospective case series	2012	Aosta Valley region	ITC-NORD OVEST	ITC2-Valle d'Aosta/Vallee d'Aoste	Incidence	HDRs		0	100000	0	0		Hospitalised cases	No
13	Brundu	2014	Retrospective study of human cystic echinococcosis in Italy based on the analysis of hospital discharge records between 2001 and 2246	Italy	retrospective case series	2012	Piedmont region	ITC-NORD OVEST	ITC1-Piemonte	Incidence	HDRs		0.32	100000	3.2e-06	0.32		Hospitalised cases	No
13	Brundu	2014	Retrospective study of human cystic echinococcosis in Italy based on the analysis of hospital discharge records between 2001 and 2247	Italy	retrospective case series	2012	Marche region	ITI-CENTRO	ITI3-Marche	Incidence	HDRs		0.06	100000	6e-07	0.06		Hospitalised cases	No
13	Brundu	2014	Retrospective study of human cystic echinococcosis in Italy based on the analysis of hospital discharge records between 2001 and 2248	Italy	retrospective case series	2012	Lombrady region	ITC-NORD OVEST	ITC4-Lombardia	Incidence	HDRs		0.25	100000	2.5e-06	0.25		Hospitalised cases	No
13	Brundu	2014	Retrospective study of human cystic echinococcosis in Italy based on the analysis of hospital discharge records between 2001 and 2249	Italy	retrospective case series	2012	Trentino AA region	ITH-NORD EST	ITH1-Provincia Autonoma di Bolzano/Bozen + ITH2-Provincia Autonoma di Trento	Incidence	HDRs		0.19	100000	1.9e-06	0.19		Hospitalised cases	No
13	Brundu	2014	Retrospective study of human cystic echinococcosis in Italy based on the analysis of hospital discharge records between 2001 and 2250	Italy	retrospective case series	2012	Friuli VG region	ITH-NORD EST	ITH4-Friuli Venezia Giulia	Incidence	HDRs		0.33	100000	3.3e-06	0.33		Hospitalised cases	No
13	Brundu	2014	Retrospective study of human cystic echinococcosis in Italy based on the analysis of hospital discharge records between 2001 and 2251	Italy	retrospective case series	2012	Veneto region	ITH-NORD EST	ITH3-Veneto	Incidence	HDRs		0.1	100000	1e-06	0.1		Hospitalised cases	No
14	Muhtarov	2014	FIRST PORTABLE ULTRASOUND BASED SCREENING STUDY IN BULGARIA ON THE PREVALENCE OF CYSTIC ECHINOCOCCOSIS IN KARDZHALI DISTRICT	Bulgaria	cross-sectional	2014-2015	Kirkovo municipality, Kardzhali district	BG4-ЮГОЗАПАДНА И ЮЖНА ЦЕНТРАЛНА БЪЛГАРИЯ	BG42-Южен централен	Prevalence	Imaging	Eco-survey	2	642			0.00311526	Field survey	No
15	Vuchev	2014	Human hydatidosis in South Bulgaria – Plovdiv and Pazardjik districts (2009–2013)	Bulgaria	retrospective case series	2009-2013	Plovdiv and Pazardzhik districts	BG4-ЮГОЗАПАДНА И ЮЖНА ЦЕНТРАЛНА БЪЛГАРИЯ	BG42-Южен централен	Incidence	HDRs		175	4.88827e+06	3.58e-05	3.58		Cases to clinical attention	No
16	Piseddu	2014	The disease burden of human cystic echinococcosis based on HDRs from 2001 to 2014 in Italy	Italy	retrospective case series	2001	Italy	IT0-ITALIA		Incidence	HDRs		2.78	100000	2.78e-05	2.78		Hospitalised cases	No
16	Piseddu	2014	The disease burden of human cystic echinococcosis based on HDRs from 2001 to 2014 in Italy	Italy	retrospective case series	2014	Italy	IT0-ITALIA		Incidence	HDRs		1.06	100000	1.06e-05	1.06		Hospitalised cases	No
17	Lopez-Bernus	2015	Is cystic echinoccocosis re-emerging in western Spain?	Spain	retrospective case series	1998-2012	Salamanca province	ES4-CENTRO	ES41-Castilla y Leon	Incidence	HDRs		471	5.29213e+06	8.9e-05	8.9		Hospitalised cases	No
18	Chakarova	2015	A short overview of cystic echinococcosis among people in Bulgaria and Stara Zagora region during the period 2006-2014	Bulgaria	retrospective case series	2006	Bulgaria	BG0-BULGARIA		Incidence	HDRs		6.28	100000	6.28e-05	6.28		Hospitalised cases	No
18	Chakarova	2015	A short overview of cystic echinococcosis among people in Bulgaria and Stara Zagora region during the period 2006-2015	Bulgaria	retrospective case series	2007	Bulgaria	BG0-BULGARIA		Incidence	HDRs		6	100000	6e-05	6		Hospitalised cases	No
18	Chakarova	2015	A short overview of cystic echinococcosis among people in Bulgaria and Stara Zagora region during the period 2006-2016	Bulgaria	retrospective case series	2008	Bulgaria	BG0-BULGARIA		Incidence	HDRs		5.05	100000	5.05e-05	5.05		Hospitalised cases	No
18	Chakarova	2015	A short overview of cystic echinococcosis among people in Bulgaria and Stara Zagora region during the period 2006-2017	Bulgaria	retrospective case series	2009	Bulgaria	BG0-BULGARIA		Incidence	HDRs		4.25	100000	4.25e-05	4.25		Hospitalised cases	No
18	Chakarova	2015	A short overview of cystic echinococcosis among people in Bulgaria and Stara Zagora region during the period 2006-2018	Bulgaria	retrospective case series	2010	Bulgaria	BG0-BULGARIA		Incidence	HDRs		3.85	100000	3.85e-05	3.85		Hospitalised cases	No
18	Chakarova	2015	A short overview of cystic echinococcosis among people in Bulgaria and Stara Zagora region during the period 2006-2019	Bulgaria	retrospective case series	2011	Bulgaria	BG0-BULGARIA		Incidence	HDRs		4.1	100000	4.1e-05	4.1		Hospitalised cases	No
18	Chakarova	2015	A short overview of cystic echinococcosis among people in Bulgaria and Stara Zagora region during the period 2006-2020	Bulgaria	retrospective case series	2012	Bulgaria	BG0-BULGARIA		Incidence	HDRs		4.4	100000	4.4e-05	4.4		Surgical cases	No
18	Chakarova	2015	A short overview of cystic echinococcosis among people in Bulgaria and Stara Zagora region during the period 2006-2021	Bulgaria	retrospective case series	2006	Stara Zagora region	BG3-СЕВЕРНА И ЮГОИЗТОЧНА БЪЛГАРИЯ	BG34-Югоизточен	Incidence	HDRs		6.3	100000	6.3e-05	6.3		Surgical cases	No
18	Chakarova	2015	A short overview of cystic echinococcosis among people in Bulgaria and Stara Zagora region during the period 2006-2022	Bulgaria	retrospective case series	2007	Stara Zagora region	BG3-СЕВЕРНА И ЮГОИЗТОЧНА БЪЛГАРИЯ	BG34-Югоизточен	Incidence	HDRs		6.3	100000	6.3e-05	6.3		Surgical cases	No
18	Chakarova	2015	A short overview of cystic echinococcosis among people in Bulgaria and Stara Zagora region during the period 2006-2023	Bulgaria	retrospective case series	2008	Stara Zagora region	BG3-СЕВЕРНА И ЮГОИЗТОЧНА БЪЛГАРИЯ	BG34-Югоизточен	Incidence	HDRs		6.6	100000	6.6e-05	6.6		Surgical cases	No
18	Chakarova	2015	A short overview of cystic echinococcosis among people in Bulgaria and Stara Zagora region during the period 2006-2024	Bulgaria	retrospective case series	2009	Stara Zagora region	BG3-СЕВЕРНА И ЮГОИЗТОЧНА БЪЛГАРИЯ	BG34-Югоизточен	Incidence	HDRs		4.5	100000	4.5e-05	4.5		Surgical cases	No
18	Chakarova	2015	A short overview of cystic echinococcosis among people in Bulgaria and Stara Zagora region during the period 2006-2025	Bulgaria	retrospective case series	2010	Stara Zagora region	BG3-СЕВЕРНА И ЮГОИЗТОЧНА БЪЛГАРИЯ	BG34-Югоизточен	Incidence	HDRs		5.7	100000	5.7e-05	5.7		Surgical cases	No
18	Chakarova	2015	A short overview of cystic echinococcosis among people in Bulgaria and Stara Zagora region during the period 2006-2026	Bulgaria	retrospective case series	2011	Stara Zagora region	BG3-СЕВЕРНА И ЮГОИЗТОЧНА БЪЛГАРИЯ	BG34-Югоизточен	Incidence	HDRs		2.4	100000	2.4e-05	2.4		Surgical cases	No
18	Chakarova	2015	A short overview of cystic echinococcosis among people in Bulgaria and Stara Zagora region during the period 2006-2027	Bulgaria	retrospective case series	2012	Stara Zagora region	BG3-СЕВЕРНА И ЮГОИЗТОЧНА БЪЛГАРИЯ	BG34-Югоизточен	Incidence	HDRs		3.6	100000	3.6e-05	3.6		Surgical cases	No
18	Chakarova	2015	A short overview of cystic echinococcosis among people in Bulgaria and Stara Zagora region during the period 2006-2028	Bulgaria	retrospective case series	2013	Stara Zagora region	BG3-СЕВЕРНА И ЮГОИЗТОЧНА БЪЛГАРИЯ	BG34-Югоизточен	Incidence	HDRs		4.8	100000	4.8e-05	4.8		Surgical cases	No
18	Chakarova	2015	A short overview of cystic echinococcosis among people in Bulgaria and Stara Zagora region during the period 2006-2029	Bulgaria	retrospective case series	2014	Stara Zagora region	BG3-СЕВЕРНА И ЮГОИЗТОЧНА БЪЛГАРИЯ	BG34-Югоизточен	Incidence	HDRs		1.8	100000	1.8e-05	1.8		Surgical cases	No
19	Lopez-Bernus	2015	Surveillance of Human Echinococcosis in Castilla-Leon (Spain) between 2000-2012	Spain	retrospective case series	2000	Castilla-Leon region	ES4-CENTRO	ES41-Castilla y Leon	Incidence	HDRs		488	2.4898e+06	0.000196	19.6		Hospitalised cases	No
19	Lopez-Bernus	2015	Surveillance of Human Echinococcosis in Castilla-Leon (Spain) between 2000-2013	Spain	retrospective case series	2001	Castilla-Leon region	ES4-CENTRO	ES41-Castilla y Leon	Incidence	HDRs		467	2.48404e+06	0.000188	18.8		Hospitalised cases	No
19	Lopez-Bernus	2015	Surveillance of Human Echinococcosis in Castilla-Leon (Spain) between 2000-2014	Spain	retrospective case series	2002	Castilla-Leon region	ES4-CENTRO	ES41-Castilla y Leon	Incidence	HDRs		505	2.48768e+06	0.000203	20.3		Hospitalised cases	No
19	Lopez-Bernus	2015	Surveillance of Human Echinococcosis in Castilla-Leon (Spain) between 2000-2015	Spain	retrospective case series	2003	Castilla-Leon region	ES4-CENTRO	ES41-Castilla y Leon	Incidence	HDRs		454	2.49451e+06	0.000182	18.2		Hospitalised cases	No
19	Lopez-Bernus	2015	Surveillance of Human Echinococcosis in Castilla-Leon (Spain) between 2000-2016	Spain	retrospective case series	2004	Castilla-Leon region	ES4-CENTRO	ES41-Castilla y Leon	Incidence	HDRs		462	2.4973e+06	0.000185	18.5		Hospitalised cases	No
19	Lopez-Bernus	2015	Surveillance of Human Echinococcosis in Castilla-Leon (Spain) between 2000-2017	Spain	retrospective case series	2005	Castilla-Leon region	ES4-CENTRO	ES41-Castilla y Leon	Incidence	HDRs		471	2.51872e+06	0.000187	18.7		Hospitalised cases	No
19	Lopez-Bernus	2015	Surveillance of Human Echinococcosis in Castilla-Leon (Spain) between 2000-2018	Spain	retrospective case series	2006	Castilla-Leon region	ES4-CENTRO	ES41-Castilla y Leon	Incidence	HDRs		442	2.52571e+06	0.000175	17.5		Hospitalised cases	No
19	Lopez-Bernus	2015	Surveillance of Human Echinococcosis in Castilla-Leon (Spain) between 2000-2019	Spain	retrospective case series	2007	Castilla-Leon region	ES4-CENTRO	ES41-Castilla y Leon	Incidence	HDRs		415	2.53049e+06	0.000164	16.4		Hospitalised cases	No
19	Lopez-Bernus	2015	Surveillance of Human Echinococcosis in Castilla-Leon (Spain) between 2000-2020	Spain	retrospective case series	2008	Castilla-Leon region	ES4-CENTRO	ES41-Castilla y Leon	Incidence	HDRs		389	2.55921e+06	0.000152	15.2		Hospitalised cases	No
19	Lopez-Bernus	2015	Surveillance of Human Echinococcosis in Castilla-Leon (Spain) between 2000-2021	Spain	retrospective case series	2009	Castilla-Leon region	ES4-CENTRO	ES41-Castilla y Leon	Incidence	HDRs		375	2.69784e+06	0.000139	13.9		Hospitalised cases	No
19	Lopez-Bernus	2015	Surveillance of Human Echinococcosis in Castilla-Leon (Spain) between 2000-2022	Spain	retrospective case series	2010	Castilla-Leon region	ES4-CENTRO	ES41-Castilla y Leon	Incidence	HDRs		315	2.56098e+06	0.000123	12.3		Hospitalised cases	No
19	Lopez-Bernus	2015	Surveillance of Human Echinococcosis in Castilla-Leon (Spain) between 2000-2023	Spain	retrospective case series	2011	Castilla-Leon region	ES4-CENTRO	ES41-Castilla y Leon	Incidence	HDRs		356	2.56115e+06	0.000139	13.9		Hospitalised cases	No
19	Lopez-Bernus	2015	Surveillance of Human Echinococcosis in Castilla-Leon (Spain) between 2000-2024	Spain	retrospective case series	2012	Castilla-Leon region	ES4-CENTRO	ES41-Castilla y Leon	Incidence	HDRs		389	2.55921e+06	0.000152	15.2		Hospitalised cases	No
20	van Cauteren	2016	Retrospective study of human cystic echinococcosis over the past decade in France, using a nationwide hospital medical information database	France	retrospective case series	2005-2014	Bretagne region	FRH-BRETAGNE	FRH0-Bretagne	Incidence	HDRs		0.1	100000	1e-06	0.1		Hospitalised cases	No
20	van Cauteren	2016	Retrospective study of human cystic echinococcosis over the past decade in France, using a nationwide hospital medical information database	France	retrospective case series	2005-2014	Basse Normandie region	FRD-NORMANDIE	FRD1-Basse Normandie	Incidence	HDRs		0.12	100000	1.2e-06	0.12		Hospitalised cases	No
20	van Cauteren	2016	Retrospective study of human cystic echinococcosis over the past decade in France, using a nationwide hospital medical information database	France	retrospective case series	2005-2014	Haute Normandie region	FRD-NORMANDIE	FRD2-haute Normandie	Incidence	HDRs		0.29	100000	2.9e-06	0.29		Hospitalised cases	No
20	van Cauteren	2016	Retrospective study of human cystic echinococcosis over the past decade in France, using a nationwide hospital medical information database	France	retrospective case series	2005-2014	Nord pas de Calais region	FRE-NORD-PAS DE CALAIS-PICARDIE	FRE1-Nord-Pas de Calais	Incidence	HDRs		0.19	100000	1.9e-06	0.19		Hospitalised cases	No
20	van Cauteren	2016	Retrospective study of human cystic echinococcosis over the past decade in France, using a nationwide hospital medical information database	France	retrospective case series	2005-2014	Picardie region	FRE-NORD-PAS DE CALAIS-PICARDIE	FRE2-Picardie	Incidence	HDRs		0.18	100000	1.8e-06	0.18		Hospitalised cases	No
20	van Cauteren	2016	Retrospective study of human cystic echinococcosis over the past decade in France, using a nationwide hospital medical information database	France	retrospective case series	2005-2014	Ile de France region	FR1-ILE DE FRANCE	FR10-Ile de France	Incidence	HDRs		0.51	100000	5.1e-06	0.51		Hospitalised cases	No
20	van Cauteren	2016	Retrospective study of human cystic echinococcosis over the past decade in France, using a nationwide hospital medical information database	France	retrospective case series	2005-2014	Centre region	FRB-CENTRE-VAL DE LOIRE	FRB0-Centre Val de Loire	Incidence	HDRs		0.2	100000	2e-06	0.2		Hospitalised cases	No
20	van Cauteren	2016	Retrospective study of human cystic echinococcosis over the past decade in France, using a nationwide hospital medical information database	France	retrospective case series	2005-2014	Pays de la Loire region	FRG-PAYS DE LA LOIRE	FRG0-Pays de la Loire	Incidence	HDRs		0.18	100000	1.8e-06	0.18		Hospitalised cases	No
20	van Cauteren	2016	Retrospective study of human cystic echinococcosis over the past decade in France, using a nationwide hospital medical information database	France	retrospective case series	2005-2014	Poitou-Charentes region	FRI-AQUITAINE-LIMOUSIN-PITOU-CHARENTES	FRI3-Poitou-Charentes	Incidence	HDRs		0.13	100000	1.3e-06	0.13		Hospitalised cases	No
20	van Cauteren	2016	Retrospective study of human cystic echinococcosis over the past decade in France, using a nationwide hospital medical information database	France	retrospective case series	2005-2014	Champagne-Ardenne region	FRF-ALSACE-CHAMPAGNE-ARDENNE-LORRAINE	FRF2-Champagne-Ardenne	Incidence	HDRs		0.53	100000	5.3e-06	0.53		Hospitalised cases	No
20	van Cauteren	2016	Retrospective study of human cystic echinococcosis over the past decade in France, using a nationwide hospital medical information database	France	retrospective case series	2005-2014	Lorraine region	FRF-ALSACE-CHAMPAGNE-ARDENNE-LORRAINE	FRF3-Lorraine	Incidence	HDRs		0.57	100000	5.7e-06	0.57		Hospitalised cases	No
20	van Cauteren	2016	Retrospective study of human cystic echinococcosis over the past decade in France, using a nationwide hospital medical information database	France	retrospective case series	2005-2014	Alsace region	FRF-ALSACE-CHAMPAGNE-ARDENNE-LORRAINE	FRF1-Alsace	Incidence	HDRs		0.52	100000	5.2e-06	0.52		Hospitalised cases	No
20	van Cauteren	2016	Retrospective study of human cystic echinococcosis over the past decade in France, using a nationwide hospital medical information database	France	retrospective case series	2005-2014	Franche-Comte region	FRC-BOURGOGNE-FRANCHE COMTE	FRC2-France Comte	Incidence	HDRs		0.59	100000	5.9e-06	0.59		Hospitalised cases	No
20	van Cauteren	2016	Retrospective study of human cystic echinococcosis over the past decade in France, using a nationwide hospital medical information database	France	retrospective case series	2005-2014	Bourgogne region	FRC-BOURGOGNE-FRANCHE COMTE	FRC1-Bourgogne	Incidence	HDRs		0.35	100000	3.5e-06	0.35		Hospitalised cases	No
20	van Cauteren	2016	Retrospective study of human cystic echinococcosis over the past decade in France, using a nationwide hospital medical information database	France	retrospective case series	2005-2014	Auvergne region	FRK-AUVERGNE-RHONE-ALPES	FRK1-Auvergne	Incidence	HDRs		0.31	100000	3.1e-06	0.31		Hospitalised cases	No
20	van Cauteren	2016	Retrospective study of human cystic echinococcosis over the past decade in France, using a nationwide hospital medical information database	France	retrospective case series	2005-2014	Limousin region	FRI-AQUITAINE-LIMOUSIN-PITOU-CHARENTES	FRI2-Limousin	Incidence	HDRs		0.19	100000	1.9e-06	0.19		Hospitalised cases	No
20	van Cauteren	2016	Retrospective study of human cystic echinococcosis over the past decade in France, using a nationwide hospital medical information database	France	retrospective case series	2005-2014	Rhone-Alpes region	FRK-AUVERGNE-RHONE-ALPES	FRK2-Rhone-Alpes	Incidence	HDRs		0.61	100000	6.1e-06	0.61		Hospitalised cases	No
20	van Cauteren	2016	Retrospective study of human cystic echinococcosis over the past decade in France, using a nationwide hospital medical information database	France	retrospective case series	2005-2014	Aquitaine region	FRI-AQUITAINE-LIMOUSIN-PITOU-CHARENTES	FRI1-Aquitaine	Incidence	HDRs		0.4	100000	4e-06	0.4		Hospitalised cases	No
20	van Cauteren	2016	Retrospective study of human cystic echinococcosis over the past decade in France, using a nationwide hospital medical information database	France	retrospective case series	2005-2014	Midi-Pirenees region	FRJ-LANGUEDOC-ROUSSILLON-MIDI-PYRENEES	FRJ2-Midi-Pyrenees	Incidence	HDRs		0.31	100000	3.1e-06	0.31		Hospitalised cases	No
20	van Cauteren	2016	Retrospective study of human cystic echinococcosis over the past decade in France, using a nationwide hospital medical information database	France	retrospective case series	2005-2014	Languedoc-Roussillon region	FRJ-LANGUEDOC-ROUSSILLON-MIDI-PYRENEES	FRJ1-Languedoc-Roussillon	Incidence	HDRs		0.49	100000	4.9e-06	0.49		Hospitalised cases	No
20	van Cauteren	2016	Retrospective study of human cystic echinococcosis over the past decade in France, using a nationwide hospital medical information database	France	retrospective case series	2005-2014	Provence-Alpes-Cote-Azur region	FRL-PROVENCE-ALPES-COTE D'AZUR	FRL0-Provence-Alpes-Cote d'Azur	Incidence	HDRs		0.85	100000	8.5e-06	0.85		Hospitalised cases	No
20	van Cauteren	2016	Retrospective study of human cystic echinococcosis over the past decade in France, using a nationwide hospital medical information database	France	retrospective case series	2005-2014	Corse region	FRM-CORSE	FRM0-Corse	Incidence	HDRs		1.76	100000	1.76e-05	1.76		Hospitalised cases	No
21	Lopez-Bernus	2016	[Epidemiological update of hydatid disease in hospitals in the public health system of Extremadura (2003-2012)]	Spain	retrospective case series	2003	Extremadura region	ES4-CENTRO	ES43-Extremadura	Incidence	HDRs		103	1.07404e+06	9.59e-05	9.59		Hospitalised cases	No
21	Lopez-Bernus	2016	[Epidemiological update of hydatid disease in hospitals in the public health system of Extremadura (2003-2012)]	Spain	retrospective case series	2004	Extremadura region	ES4-CENTRO	ES43-Extremadura	Incidence	HDRs		75	1.07604e+06	6.97e-05	6.97		Hospitalised cases	No
21	Lopez-Bernus	2016	[Epidemiological update of hydatid disease in hospitals in the public health system of Extremadura (2003-2012)]	Spain	retrospective case series	2005	Extremadura region	ES4-CENTRO	ES43-Extremadura	Incidence	HDRs		86	1.08449e+06	7.93e-05	7.93		Hospitalised cases	No
21	Lopez-Bernus	2016	[Epidemiological update of hydatid disease in hospitals in the public health system of Extremadura (2003-2012)]	Spain	retrospective case series	2006	Extremadura region	ES4-CENTRO	ES43-Extremadura	Incidence	HDRs		107	1.0874e+06	9.84e-05	9.84		Hospitalised cases	No
21	Lopez-Bernus	2016	[Epidemiological update of hydatid disease in hospitals in the public health system of Extremadura (2003-2012)]	Spain	retrospective case series	2007	Extremadura region	ES4-CENTRO	ES43-Extremadura	Incidence	HDRs		92	1.09005e+06	8.44e-05	8.44		Hospitalised cases	No
21	Lopez-Bernus	2016	[Epidemiological update of hydatid disease in hospitals in the public health system of Extremadura (2003-2012)]	Spain	retrospective case series	2008	Extremadura region	ES4-CENTRO	ES43-Extremadura	Incidence	HDRs		77	1.09843e+06	7.01e-05	7.01		Hospitalised cases	No
21	Lopez-Bernus	2016	[Epidemiological update of hydatid disease in hospitals in the public health system of Extremadura (2003-2012)]	Spain	retrospective case series	2009	Extremadura region	ES4-CENTRO	ES43-Extremadura	Incidence	HDRs		91	1.10303e+06	8.25e-05	8.25		Hospitalised cases	No
21	Lopez-Bernus	2016	[Epidemiological update of hydatid disease in hospitals in the public health system of Extremadura (2003-2012)]	Spain	retrospective case series	2010	Extremadura region	ES4-CENTRO	ES43-Extremadura	Incidence	HDRs		86	1.10825e+06	7.76e-05	7.76		Hospitalised cases	No
21	Lopez-Bernus	2016	[Epidemiological update of hydatid disease in hospitals in the public health system of Extremadura (2003-2012)]	Spain	retrospective case series	2011	Extremadura region	ES4-CENTRO	ES43-Extremadura	Incidence	HDRs		82	1.10961e+06	7.39e-05	7.39		Hospitalised cases	No
21	Lopez-Bernus	2016	[Epidemiological update of hydatid disease in hospitals in the public health system of Extremadura (2003-2012)]	Spain	retrospective case series	2012	Extremadura region	ES4-CENTRO	ES43-Extremadura	Incidence	HDRs		77	1.10951e+06	6.94e-05	6.94		Hospitalised cases	No
22	Herrador	2016	Cystic Echinococcosis Epidemiology in Spain Based on Hospitalization Records, 1997-2028	Spain	retrospective case series	1998-2004	Andalusia	ES6-SUR	ES61-Andalucia	Incidence	HDRs		1.07	100000	1.07e-05	1.07		Hospitalised cases	No
22	Herrador	2016	Cystic Echinococcosis Epidemiology in Spain Based on Hospitalization Records, 1997-2029	Spain	retrospective case series	1998-2004	Aragon	ES2-NORESTE	ES24-Aragon	Incidence	HDRs		6.09	100000	6.09e-05	6.09		Hospitalised cases	No
22	Herrador	2016	Cystic Echinococcosis Epidemiology in Spain Based on Hospitalization Records, 1997-2030	Spain	retrospective case series	1998-2004	Asturias	ES1-NOROESTE	ES12-Principado de Asturias	Incidence	HDRs		0.73	100000	7.3e-06	0.73		Hospitalised cases	No
22	Herrador	2016	Cystic Echinococcosis Epidemiology in Spain Based on Hospitalization Records, 1997-2031	Spain	retrospective case series	1998-2004	Balearic islands	ES5-ESTE	ES53-Illes Balears	Incidence	HDRs		0.48	100000	4.8e-06	0.48		Hospitalised cases	No
22	Herrador	2016	Cystic Echinococcosis Epidemiology in Spain Based on Hospitalization Records, 1997-2032	Spain	retrospective case series	1998-2004	Canary islands	ES7-CANARIAS	ES70-Canarias	Incidence	HDRs		0.12	100000	1.2e-06	0.12		Hospitalised cases	No
22	Herrador	2016	Cystic Echinococcosis Epidemiology in Spain Based on Hospitalization Records, 1997-2033	Spain	retrospective case series	1998-2004	Cantabria	ES1-NOROESTE	ES13-Cantabria	Incidence	HDRs		1.04	100000	1.04e-05	1.04		Hospitalised cases	No
22	Herrador	2016	Cystic Echinococcosis Epidemiology in Spain Based on Hospitalization Records, 1997-2034	Spain	retrospective case series	1998-2004	Castilla-Leon	ES4-CENTRO	ES41-Castilla y Leon	Incidence	HDRs		6.73	100000	6.73e-05	6.73		Hospitalised cases	No
22	Herrador	2016	Cystic Echinococcosis Epidemiology in Spain Based on Hospitalization Records, 1997-2035	Spain	retrospective case series	1998-2004	Castilla-La Mancha	ES4-CENTRO	ES42-Castilla-La Mancha	Incidence	HDRs		5.32	100000	5.32e-05	5.32		Hospitalised cases	No
22	Herrador	2016	Cystic Echinococcosis Epidemiology in Spain Based on Hospitalization Records, 1997-2036	Spain	retrospective case series	1998-2004	Catalonia	ES5-ESTE	ES51-Cataluna	Incidence	HDRs		1.5	100000	1.5e-05	1.5		Hospitalised cases	No
22	Herrador	2016	Cystic Echinococcosis Epidemiology in Spain Based on Hospitalization Records, 1997-2037	Spain	retrospective case series	1998-2004	Valencia	ES5-ESTE	ES52-Comunidad Valenciana	Incidence	HDRs		1.77	100000	1.77e-05	1.77		Hospitalised cases	No
22	Herrador	2016	Cystic Echinococcosis Epidemiology in Spain Based on Hospitalization Records, 1997-2038	Spain	retrospective case series	1998-2004	Extremadura	ES4-CENTRO	ES43-Extremadura	Incidence	HDRs		7.83	100000	7.83e-05	7.83		Hospitalised cases	No
22	Herrador	2016	Cystic Echinococcosis Epidemiology in Spain Based on Hospitalization Records, 1997-2039	Spain	retrospective case series	1998-2004	Galicia	ES1-NOROESTE	ES11-Galicia	Incidence	HDRs		0.91	100000	9.1e-06	0.91		Hospitalised cases	No
22	Herrador	2016	Cystic Echinococcosis Epidemiology in Spain Based on Hospitalization Records, 1997-2040	Spain	retrospective case series	1998-2004	Madrid	ES3-COMUNIDAD DE MADRID	ES30-Comunidad de Madrid	Incidence	HDRs		2.6	100000	2.6e-05	2.6		Hospitalised cases	No
22	Herrador	2016	Cystic Echinococcosis Epidemiology in Spain Based on Hospitalization Records, 1997-2041	Spain	retrospective case series	1998-2004	Murcia	ES6-SUR	ES62-Region de Murcia	Incidence	HDRs		0.72	100000	7.2e-06	0.72		Hospitalised cases	No
22	Herrador	2016	Cystic Echinococcosis Epidemiology in Spain Based on Hospitalization Records, 1997-2042	Spain	retrospective case series	1998-2004	Navarra	ES2-NORESTE	ES22-Comunidad Foral de Navarra	Incidence	HDRs		4.22	100000	4.22e-05	4.22		Hospitalised cases	No
22	Herrador	2016	Cystic Echinococcosis Epidemiology in Spain Based on Hospitalization Records, 1997-2043	Spain	retrospective case series	1998-2004	Basque country	ES2-NORESTE	ES21-Pais Vasco	Incidence	HDRs		2.49	100000	2.49e-05	2.49		Hospitalised cases	No
22	Herrador	2016	Cystic Echinococcosis Epidemiology in Spain Based on Hospitalization Records, 1997-2044	Spain	retrospective case series	1998-2004	Rioja	ES2-NORESTE	ES23-La Rioja	Incidence	HDRs		5.07	100000	5.07e-05	5.07		Hospitalised cases	No
22	Herrador	2016	Cystic Echinococcosis Epidemiology in Spain Based on Hospitalization Records, 1997-2045	Spain	retrospective case series	1998-2004	Ceuta	ES6-SUR	ES63-Ciudad Autonona de Ceuta	Incidence	HDRs		3.63	100000	3.63e-05	3.63		Hospitalised cases	No
22	Herrador	2016	Cystic Echinococcosis Epidemiology in Spain Based on Hospitalization Records, 1997-2046	Spain	retrospective case series	1998-2004	Melilla	ES6-SUR	ES64-Ciudad Autonona de Melilla	Incidence	HDRs		0.64	100000	6.4e-06	0.64		Hospitalised cases	No
22	Herrador	2016	Cystic Echinococcosis Epidemiology in Spain Based on Hospitalization Records, 1997-2047	Spain	retrospective case series	2005-2012	Andalusia	ES6-SUR	ES61-Andalucia	Incidence	HDRs		0.78	100000	7.8e-06	0.78		Hospitalised cases	No
22	Herrador	2016	Cystic Echinococcosis Epidemiology in Spain Based on Hospitalization Records, 1997-2048	Spain	retrospective case series	2005-2012	Aragon	ES2-NORESTE	ES24-Aragon	Incidence	HDRs		4.2	100000	4.2e-05	4.2		Hospitalised cases	No
22	Herrador	2016	Cystic Echinococcosis Epidemiology in Spain Based on Hospitalization Records, 1997-2049	Spain	retrospective case series	2005-2012	Asturias	ES1-NOROESTE	ES12-Principado de Asturias	Incidence	HDRs		0.51	100000	5.1e-06	0.51		Hospitalised cases	No
22	Herrador	2016	Cystic Echinococcosis Epidemiology in Spain Based on Hospitalization Records, 1997-2050	Spain	retrospective case series	2005-2012	Balearic islands	ES5-ESTE	ES53-Illes Balears	Incidence	HDRs		0.73	100000	7.3e-06	0.73		Hospitalised cases	No
22	Herrador	2016	Cystic Echinococcosis Epidemiology in Spain Based on Hospitalization Records, 1997-2051	Spain	retrospective case series	2005-2012	Canary islands	ES7-CANARIAS	ES70-Canarias	Incidence	HDRs		0.19	100000	1.9e-06	0.19		Hospitalised cases	No
22	Herrador	2016	Cystic Echinococcosis Epidemiology in Spain Based on Hospitalization Records, 1997-2052	Spain	retrospective case series	2005-2012	Cantabria	ES1-NOROESTE	ES13-Cantabria	Incidence	HDRs		0.84	100000	8.4e-06	0.84		Hospitalised cases	No
22	Herrador	2016	Cystic Echinococcosis Epidemiology in Spain Based on Hospitalization Records, 1997-2053	Spain	retrospective case series	2005-2012	Castilla-Leon	ES4-CENTRO	ES41-Castilla y Leon	Incidence	HDRs		3.99	100000	3.99e-05	3.99		Hospitalised cases	No
22	Herrador	2016	Cystic Echinococcosis Epidemiology in Spain Based on Hospitalization Records, 1997-2054	Spain	retrospective case series	2005-2012	Castilla-La Mancha	ES4-CENTRO	ES42-Castilla-La Mancha	Incidence	HDRs		3.59	100000	3.59e-05	3.59		Hospitalised cases	No
22	Herrador	2016	Cystic Echinococcosis Epidemiology in Spain Based on Hospitalization Records, 1997-2055	Spain	retrospective case series	2005-2012	Catalonia	ES5-ESTE	ES51-Cataluna	Incidence	HDRs		0.84	100000	8.4e-06	0.84		Hospitalised cases	No
22	Herrador	2016	Cystic Echinococcosis Epidemiology in Spain Based on Hospitalization Records, 1997-2056	Spain	retrospective case series	2005-2012	Valencia	ES5-ESTE	ES52-Comunidad Valenciana	Incidence	HDRs		1.29	100000	1.29e-05	1.29		Hospitalised cases	No
22	Herrador	2016	Cystic Echinococcosis Epidemiology in Spain Based on Hospitalization Records, 1997-2057	Spain	retrospective case series	2005-2012	Extremadura	ES4-CENTRO	ES43-Extremadura	Incidence	HDRs		5.88	100000	5.88e-05	5.88		Hospitalised cases	No
22	Herrador	2016	Cystic Echinococcosis Epidemiology in Spain Based on Hospitalization Records, 1997-2058	Spain	retrospective case series	2005-2012	Galicia	ES1-NOROESTE	ES11-Galicia	Incidence	HDRs		0.81	100000	8.1e-06	0.81		Hospitalised cases	No
22	Herrador	2016	Cystic Echinococcosis Epidemiology in Spain Based on Hospitalization Records, 1997-2059	Spain	retrospective case series	2005-2012	Madrid	ES3-COMUNIDAD DE MADRID	ES30-Comunidad de Madrid	Incidence	HDRs		1.99	100000	1.99e-05	1.99		Hospitalised cases	No
22	Herrador	2016	Cystic Echinococcosis Epidemiology in Spain Based on Hospitalization Records, 1997-2060	Spain	retrospective case series	2005-2012	Murcia	ES6-SUR	ES62-Region de Murcia	Incidence	HDRs		1.04	100000	1.04e-05	1.04		Hospitalised cases	No
22	Herrador	2016	Cystic Echinococcosis Epidemiology in Spain Based on Hospitalization Records, 1997-2061	Spain	retrospective case series	2005-2012	Navarra	ES2-NORESTE	ES22-Comunidad Foral de Navarra	Incidence	HDRs		2.13	100000	2.13e-05	2.13		Hospitalised cases	No
22	Herrador	2016	Cystic Echinococcosis Epidemiology in Spain Based on Hospitalization Records, 1997-2062	Spain	retrospective case series	2005-2012	Basque country	ES2-NORESTE	ES21-Pais Vasco	Incidence	HDRs		1.46	100000	1.46e-05	1.46		Hospitalised cases	No
22	Herrador	2016	Cystic Echinococcosis Epidemiology in Spain Based on Hospitalization Records, 1997-2063	Spain	retrospective case series	2005-2012	Rioja	ES2-NORESTE	ES23-La Rioja	Incidence	HDRs		2.7	100000	2.7e-05	2.7		Hospitalised cases	No
22	Herrador	2016	Cystic Echinococcosis Epidemiology in Spain Based on Hospitalization Records, 1997-2064	Spain	retrospective case series	2005-2012	Ceuta	ES6-SUR	ES63-Ciudad Autonona de Ceuta	Incidence	HDRs		1.15	100000	1.15e-05	1.15		Hospitalised cases	No
22	Herrador	2016	Cystic Echinococcosis Epidemiology in Spain Based on Hospitalization Records, 1997-2065	Spain	retrospective case series	2005-2012	Melilla	ES6-SUR	ES64-Ciudad Autonona de Melilla	Incidence	HDRs		0.86	100000	8.6e-06	0.86		Hospitalised cases	No
23	Pardo	2005	Hydatidosis in the province of Salamanca (Spain): should we let down our guard?	Spain	retrospective case series	1996-2003	Salamanca province	ES4-CENTRO	ES41-Castilla y Leon	Incidence	HDRs		313	2.89815e+06	0.000108	10.8		Hospitalised cases	No
24	Florea	2009	Epidemiological aspects regarding human hydatodosis in Cluj county in an 18-year period (1991-2008)	Romania	retrospective case series	1991-2008	Cluj county	RO1-MACROREGIUNEA UNU	RO11-Nord-Vest	Incidence	Anatomo-pathology	Surgical cases	735	1.28947e+07	5.7e-05	5.7		Surgical cases	No
25	Tamarozzi	2018	Prevalence of abdominal cystic echinococcosis in rural Bulgaria, Romania and Turkey: a cross-sectional, ultrasound-based, population study from the Heracles project	Bulgaria	cross-sectional	2014-2015	Shumen	BG3- СЕВЕРНА И ЮГОИЗТОЧНА БЪЛГАРИЯ	BG33-Североизточен	Prevalence	Imaging	Eco-survey	4	1430			0.0027972	Field survey in rural area	No
25	Tamarozzi	2018	Prevalence of abdominal cystic echinococcosis in rural Bulgaria, Romania and Turkey: a cross-sectional, ultrasound-based, population study from the Heracles project	Bulgaria	cross-sectional	2014-2015	Burgas	BG3- СЕВЕРНА И ЮГОИЗТОЧНА БЪЛГАРИЯ	BG34-Югоизточен	Prevalence	Imaging	Eco-survey	6	1685			0.00356083	Field survey in rural area	No
25	Tamarozzi	2018	Prevalence of abdominal cystic echinococcosis in rural Bulgaria, Romania and Turkey: a cross-sectional, ultrasound-based, population study from the Heracles project	Bulgaria	cross-sectional	2014-2015	Kardzhali	BG4-ЮГОЗАПАДНА И ЮЖНА ЦЕНТРАЛНА БЪЛГАРИЯ	BG42-Южен централен	Prevalence	Imaging	Eco-survey	14	4155			0.00336943	Field survey in rural area	No
25	Tamarozzi	2018	Prevalence of abdominal cystic echinococcosis in rural Bulgaria, Romania and Turkey: a cross-sectional, ultrasound-based, population study from the Heracles project	Bulgaria	cross-sectional	2014-2015	Blagoevgrad	BG4-ЮГОЗАПАДНА И ЮЖНА ЦЕНТРАЛНА БЪЛГАРИЯ	BG41-Югозападен	Prevalence	Imaging	Eco-survey	7	1332			0.00525526	Field survey in rural area	No
25	Tamarozzi	2018	Prevalence of abdominal cystic echinococcosis in rural Bulgaria, Romania and Turkey: a cross-sectional, ultrasound-based, population study from the Heracles project	Romania	cross-sectional	2014-2015	Neamt, Vaslui	RO2-MACROREGIUNEA DOI	RO21-Nord-Est	Prevalence	Imaging	Eco-survey	11	3001			0.00366544	Field survey in rural area	No
25	Tamarozzi	2018	Prevalence of abdominal cystic echinococcosis in rural Bulgaria, Romania and Turkey: a cross-sectional, ultrasound-based, population study from the Heracles project	Romania	cross-sectional	2014-2015	Braila	RO2-MACROREGIUNEA DOI	RO22-Sud-Est	Prevalence	Imaging	Eco-survey	4	1253			0.00319234	Field survey in rural area	No
25	Tamarozzi	2018	Prevalence of abdominal cystic echinococcosis in rural Bulgaria, Romania and Turkey: a cross-sectional, ultrasound-based, population study from the Heracles project	Romania	cross-sectional	2014-2015	Giurgiu, Arges	RO3-MACROREGIUNEA TREI	RO31-Sud-Muntenia	Prevalence	Imaging	Eco-survey	20	3207			0.00623636	Field survey in rural area	No
