# Supplementary material for: Epidemiological distribution of Echinococcus granulosus s.l. infection in human and domestic animal hosts in European Mediterranean and Balkan countries: A systematic review
Source: PLoS Negl Trop Dis. 2020 Aug 10;14(8):e0008519. doi: 10.1371/journal.pntd.0008519 (PMC7440662; doi:10.1371/journal.pntd.0008519)
Supplement: S2 Table — (XLSX) [file pntd.0008519.s004.xlsx]

## Sheet: Dataset extraction Animal CE
ID paper	First Author	Publication year	Title	Nation	Study type	First year of the study	(Last) Year of the study	Area investigated (as reported in the paper)	NUTS 1	NUTS 2	Species investigated	Epidemiologic parameter	Diagnostic technique	Numerator	Denominator	Prevalence (%)	Setting	Specific setting	Relation between human and animal data investigated
1	Founta	2016	Prevalence of hydatidosis and fertility of hydatid cysts in food animals in Northern Greece	Greece	cross-sectional		2009	macello di Lagkada, Tessalonica	EL5 - ΒΟΡΕΙΑ ΕΛΛΑΔΑ	EL52 - Κεντρική Μακεδονία	Sheep	Prevalence	Anatomo-pathology	92	294	0.312925	General		No
1	Founta	2016	Prevalence of hydatidosis and fertility of hydatid cysts in food animals in Northern Greece	Greece	cross-sectional		2009	macello di Lagkada, Tessalonica	EL5 - ΒΟΡΕΙΑ ΕΛΛΑΔΑ	EL52 - Κεντρική Μακεδονία	Cattle	Prevalence	Anatomo-pathology	18	372	0.0483871	General		No
2	Mitrea	2014	Occurrence and genetic characterization of Echinococcus granulosus in naturally infected adult sheep and cattle in Romania	Romania	cross-sectional		2012	Satu Mare+Maramures+Cluj+Mures+Iasi+Timis+Hunedoara+Alba+Sibiu+Gorj+Valcea+Arges+Prahova+Buzau+Teleorman+Giurgiu	RO0 - Romania		Sheep	Prevalence	Anatomo-pathology	421	642	0.655763	Specific setting	adults (>3y)	No
2	Mitrea	2014	Occurrence and genetic characterization of Echinococcus granulosus in naturally infected adult sheep and cattle in Romania	Romania	cross-sectional		2012	Satu Mare+Maramures+Cluj+Mures+Iasi+Timis+Hunedoara+Alba+Sibiu+Gorj+Valcea+Arges+Prahova+Buzau+Teleorman+Giurgiu	RO0 - Romania		Cattle	Prevalence	Anatomo-pathology	754	1878	0.401491	Specific setting	adults (>5y)	No
3	Cassini	2014	Retrospective and spatial analysis tools for integrated surveillance of cystic echinococcosis and bovine cysticercosis in hypo-endemic areas	Italy	cross-sectional	2006	2010	Veneto	ITH - Nord-est	ITH3 - Veneto	Cattle	Prevalence	Anatomo-pathology	467	142488	0.00327747	Specific setting	dairy cows (>2y)	No
4	Umhang	2013	Prevalence survey and first molecular characterization of Echinococcus granulosus in France	France	cross-sectional		2010	Pyrenees-Orientales+Hautes-Pyrenees+Savoie+Haute-Savoie+Bouches-du-Rhone+Pyrenees-Atlantiques+Herault+Hautes-Alpes+Alpes-Maritimes+Alpes-de-Haute-Provence	FR0 - France		Sheep	Prevalence	Anatomo-pathology	27	725903	3.71951e-05	General		No
4	Umhang	2013	Prevalence survey and first molecular characterization of Echinococcus granulosus in France	France	cross-sectional		2011	Pyrenees-Orientales+Hautes-Pyrenees+Savoie+Haute-Savoie+Bouches-du-Rhone+Pyrenees-Atlantiques+Herault+Hautes-Alpes+Alpes-Maritimes+Alpes-de-Haute-Provence	FR0 - France		Cattle	Prevalence	Anatomo-pathology	4	138624	2.8855e-05	General		No
5	Mitrea	2012	Cystic echinococcosis in Romania: An epidemiological survey of livestock demonstrates the persistence of hyperendemicity	Romania	cross-sectional		2011	Suceava+Neamt+Valcea+Teleorman+Costanta	RO0 - Romania		Sheep	Prevalence	Anatomo-pathology	2756	5526	0.498733	General		No
5	Mitrea	2012	Cystic echinococcosis in Romania: An epidemiological survey of livestock demonstrates the persistence of hyperendemicity	Romania	cross-sectional		2011	Suceava+Neamt+Valcea+Teleorman+Costanta	RO0 - Romania		Cattle	Prevalence	Anatomo-pathology	984	3043	0.323365	General		No
6	Conchedda	2012	Cystic echinococcosis in sheep in Sardinia. Changing pattern and present status	Italy	cross-sectional	1995	1997	Cagliari+Oristano	ITG - Isole	ITG2 - Sardegna	Sheep	Prevalence	Anatomo-pathology	1029	1375	0.748364	General		No
6	Conchedda	2012	Cystic echinococcosis in sheep in Sardinia. Changing pattern and present status	Italy	cross-sectional	2005	2010	Cagliari+Oristano	ITG - Isole	ITG2 - Sardegna	Sheep	Prevalence	Anatomo-pathology	916	1414	0.647808	General		No
7	Xhaxhiu	2011	Principal intestinal parasites of dogs in Tirana, Albania	Albania	cross-sectional		2009	Tirana	AL0 - Albania	AL02 - Central Albania	Dog	Prevalence	coproPCR	3	111	0.027027	General		No
8	Rinaldi	2008	The role of cattle in the epidemiology of Echinococcus granulosus in an endemic area of southern Italy	Italy	cross-sectional		2005	Campania	ITF - Sud	ITF3 - Campania	Cattle	Prevalence	Anatomo-pathology	45	434	0.103687	General		No
9	Chaligiannis	2015	Echinococcus granulosus infection dynamics in livestock of Greece	Greece	cross-sectional		2015	Tracia	EL5 - ΒΟΡΕΙΑ ΕΛΛΑΔΑ	EL51 - Aνατολική Μακεδονία	Sheep	Prevalence	Anatomo-pathology	19	57	0.333333	General		No
9	Chaligiannis	2015	Echinococcus granulosus infection dynamics in livestock of Greece	Greece	cross-sectional		2015	Macedonia Occidentale	EL5 - ΒΟΡΕΙΑ ΕΛΛΑΔΑ	EL53 - Δυτική Μακεδονία	Sheep	Prevalence	Anatomo-pathology	134	441	0.303855	General		No
9	Chaligiannis	2015	Echinococcus granulosus infection dynamics in livestock of Greece	Greece	cross-sectional		2015	Macedonia Centrale	EL5 - ΒΟΡΕΙΑ ΕΛΛΑΔΑ	EL52 - Κεντρική Μακεδονία	Sheep	Prevalence	Anatomo-pathology	91	348	0.261494	General		No
9	Chaligiannis	2015	Echinococcus granulosus infection dynamics in livestock of Greece	Greece	cross-sectional		2015	Tessaglia	EL6 - ΚΕΝΤΡΙΚΗ ΕΛΛΑΔΑ	EL61 - Θεσσαλία	Sheep	Prevalence	Anatomo-pathology	28	52	0.538462	General		No
10	Morariu	2011	Prevalence of cystic echinococcosis in sheep, cattle and swine from Western Romania	Romania	cross-sectional		2003	Arad, Timiş, Caraş-Severin	RO4 - Macroregiunea patru	RO42 - Vest	Sheep	Prevalence	Anatomo-pathology	6732	80729	0.0833901	General		No
10	Morariu	2011	Prevalence of cystic echinococcosis in sheep, cattle and swine from Western Romania	Romania	cross-sectional		2003	Arad, Timiş, Caraş-Severin	RO4 - Macroregiunea patru	RO42 - Vest	Cattle	Prevalence	Anatomo-pathology	14682	85651	0.171417	General		No
11	Benito	2003	Intestinal helminths in Alava, north of Spain	Spain	cross-sectional		2003	Alava	ES2 - Noreste	ES21 - Paiz Vasco	Dog	Prevalence	Anatomo-pathology	5	1040	0.00480769	Specific setting	stray dogs	No
12	Alishani	2017	The impact of sociocultural factors on transmission of Taenia spp and Echinococcus in Kosovo	Kosovo	prospective longitudinal	2012	2013	Kosovo	Kosovo		Dog	Prevalence	coproPCR	3	504	0.00595238	General		No
13	Seres	2010	Coproantigen prevalence of Echinococcus spp in rural dogs from Northwestern Romania	Romania	cross-sectional		2008	Bistrita-Nasaud; Cluj; Maramures; Satu-Mare	RO1 - Macroregiunea unu	RO11 - Nord-Vest	Dog	Prevalence	coproELISA	364	1892	0.192389	Specific setting	rural dogs	No
14	Mitrea	2010	Prevalence and morphological characterization of Echinococcus granulosus larvae in some livestock from the South areas of romania	Romania	cross-sectional		2010	Southern Romania	RO0 - Romania		Sheep	Prevalence	Anatomo-pathology	22	23	0.956522	General		No
14	Mitrea	2010	Prevalence and morphological characterization of Echinococcus granulosus larvae in some livestock from the South areas of romania	Romania	cross-sectional		2010	Southern Romania	RO0 - Romania		Cattle	Prevalence	Anatomo-pathology	132	307	0.429967	General		No
15	Mitrea	2011	Actual data on etioepidemiology of cytic echinococcosis on livestock in Romania	Romania	cross-sectional	2008	2011	Suceava, Neamt	RO2 - Macroregiunea doi	RO21 - Nord-Est	Sheep	Prevalence	Anatomo-pathology	1852	4924	0.376117	General		No
15	Mitrea	2011	Actual data on etioepidemiology of cytic echinococcosis on livestock in Romania	Romania	cross-sectional	2008	2011	Maramures, Bistrita-Nasaud	RO1 - Macroregiunea unu	RO11 - Nord-Vest	Sheep	Prevalence	Anatomo-pathology	2128	4560	0.466667	General		No
15	Mitrea	2011	Actual data on etioepidemiology of cytic echinococcosis on livestock in Romania	Romania	cross-sectional	2008	2011	Alba	RO1 - Macroregiunea unu	RO12 - Centru	Sheep	Prevalence	Anatomo-pathology	814	1274	0.638932	General		No
15	Mitrea	2011	Actual data on etioepidemiology of cytic echinococcosis on livestock in Romania	Romania	cross-sectional	2008	2011	Costanza	RO2 - Macroregiunea doi	RO22 - Sud-Est	Sheep	Prevalence	Anatomo-pathology	3820	7519	0.508046	General		No
15	Mitrea	2011	Actual data on etioepidemiology of cytic echinococcosis on livestock in Romania	Romania	cross-sectional	2008	2011	Teleorman	RO3 - Macroregiunea trei	RO31 - Sud-Muntenia	Sheep	Prevalence	Anatomo-pathology	1341	1951	0.68734	General		No
15	Mitrea	2011	Actual data on etioepidemiology of cytic echinococcosis on livestock in Romania	Romania	cross-sectional	2008	2011	Valcea	RO4 - Macroregiunea patru	RO41 - Sud-Vest Oltenia	Sheep	Prevalence	Anatomo-pathology	1958	3213	0.609399	General		No
15	Mitrea	2011	Actual data on etioepidemiology of cytic echinococcosis on livestock in Romania	Romania	cross-sectional	2008	2011	Suceava, Neamt	RO2 - Macroregiunea doi	RO21 - Nord-Est	Cattle	Prevalence	Anatomo-pathology	669	3749	0.178448	General		No
15	Mitrea	2011	Actual data on etioepidemiology of cytic echinococcosis on livestock in Romania	Romania	cross-sectional	2008	2011	Maramures, Bistrita-Nasaud	RO1 - Macroregiunea unu	RO11 - Nord-Vest	Cattle	Prevalence	Anatomo-pathology	1382	4892	0.282502	General		No
15	Mitrea	2011	Actual data on etioepidemiology of cytic echinococcosis on livestock in Romania	Romania	cross-sectional	2008	2011	Alba	RO1 - Macroregiunea unu	RO12 - Centru	Cattle	Prevalence	Anatomo-pathology	1851	3117	0.59384	General		No
15	Mitrea	2011	Actual data on etioepidemiology of cytic echinococcosis on livestock in Romania	Romania	cross-sectional	2008	2011	Costanza	RO2 - Macroregiunea doi	RO22 - Sud-Est	Cattle	Prevalence	Anatomo-pathology	600	1378	0.435414	General		No
15	Mitrea	2011	Actual data on etioepidemiology of cytic echinococcosis on livestock in Romania	Romania	cross-sectional	2008	2011	Teleorman	RO3 - Macroregiunea trei	RO31 - Sud-Muntenia	Cattle	Prevalence	Anatomo-pathology	1789	2791	0.640989	General		No
15	Mitrea	2011	Actual data on etioepidemiology of cytic echinococcosis on livestock in Romania	Romania	cross-sectional	2008	2011	Valcea	RO4 - Macroregiunea patru	RO41 - Sud-Vest Oltenia	Cattle	Prevalence	Anatomo-pathology	1068	2016	0.529762	General		No
16	Costin	2011	Canine echinococcosis assessed by coproantigen ELISA and coproscopical examination, in urban and rural areas from Southern Romania	Romania	cross-sectional		2011	Valcea	RO4 - Macroregiunea patru	RO41 - Sud-Vest Oltenia	Dog	Prevalence	coproELISA	4	46	0.0869565	General		No
16	Costin	2011	Canine echinococcosis assessed by coproantigen ELISA and coproscopical examination, in urban and rural areas from Southern Romania	Romania	cross-sectional		2011	Bucarest	RO3 - Macroregiunea trei	RO32 - Bucuresti-Ilfov	Dog	Prevalence	coproELISA	8	86	0.0930233	General		No
17	Mateus	2014	Multiple zoonotic parasites identified in dog feces collected in ponte de Lima, Portugal - A potential threat to human health	Portugal	cross-sectional		2012	Ponte de Lima	PT1 - Continente	PT11 - Norte	Dog	Prevalence	coproPCR	0	592	0	Specific setting	hunting, farm dogs	No
18	Cardoso	2014	The occurrence of zoonotic parasites in rural dog populations from northern Portugal	Portugal	cross-sectional		2009	Cantanhede	PT1 - Continente	PT16 - Centro	Dog	Prevalence	coproPCR	0	301	0	Specific setting	sheep dogs	No
19	Conceicao	2017	Echinococcus granulosus ss in dog – A report in center-northern Portugal	Portugal	cross-sectional		2016	Cantanhede	PT1 - Continente	PT16 - Centro	Dog	Prevalence	Anatomo-pathology	1	105	0.00952381	Specific setting	stray dogs	No
20	Mateus	2016	Limited Knowledge About Hydatidosis Among Farmers in Northwest Portugal: A Pressing Need for a One Health Approach	Portugal	cross-sectional		2015	Ponte de Lima	PT1 - Continente	PT11 - Norte	Dog	Prevalence	coproPCR	0	88	0	Specific setting	sheep dogs	No
21	Radev	2016	Prevalence of gastrointestinal parasites and Dirofilaria spp in stray dogs from some regions in Bulgaria	Bulgaria	cross-sectional		2014	Sofia	BG4 - South-Western and South-Central Bulgaria	BG41 - Yugozapaden	Dog	Prevalence	coproPCR	0	40	0	Specific setting	stray dogs	No
21	Radev	2016	Prevalence of gastrointestinal parasites and Dirofilaria spp in stray dogs from some regions in Bulgaria	Bulgaria	cross-sectional		2014	Pleven	BG3 - СЕВЕРНА И ЮГОИЗТОЧНА БЪЛГАРИЯ	BG31 - Северозападен	Dog	Prevalence	coproPCR	0	40	0	Specific setting	stray dogs	No
22	Christofi	2002	Screening of dogs for Echinococcus granulosus coproantigen in a low endemic situation in Cyprus	Cyprus	cross-sectional		2001	Cipro (Government Control Area)	CY00- Cipro		Dog	Prevalence	coproELISA	184	6489	0.0283557	Specific setting	nd	No
23	Christodoulopoulos	2008	Epidemiological survey of cestode-larva disease in Greek sheep flocks	Greece	cross-sectional		2006	Tessaglia	EL6 - ΚΕΝΤΡΙΚΗ ΕΛΛΑΔΑ	EL61 - Θεσσαλία	Sheep	Prevalence	Anatomo-pathology	865	2200	0.393182	General		No
24	Neghina	2010	Epidemiology and Epizootology of Cystic Echinococcosis in Romania 1862–2007	Romania	cross-sectional	2001	2004	Romania	RO0 - Romania		Cattle	Prevalence	Anatomo-pathology	163069	859162	0.1898	General		No
24	Neghina	2010	Epidemiology and Epizootology of Cystic Echinococcosis in Romania 1862–2007	Romania	cross-sectional	2001	2004	Romania	RO0 - Romania		Sheep	Prevalence	Anatomo-pathology	75222	594638	0.1265	General		No
25	Poglayen	2017	Retrospective study on Cystic Echinococcosis in cattle of Italy	Italy	cross-sectional	2009	2010	Nord Italia	IT0 - Italy		Cattle	Prevalence	Anatomo-pathology	23	2699	0.00852167	General		No
25	Poglayen	2017	Retrospective study on Cystic Echinococcosis in cattle of Italy	Italy	cross-sectional	2009	2010	Centro Italia	ITI - Centro		Cattle	Prevalence	Anatomo-pathology	47	1468	0.0320163	General		No
25	Poglayen	2017	Retrospective study on Cystic Echinococcosis in cattle of Italy	Italy	cross-sectional	2009	2010	Sud Italia	ITF - Sud		Cattle	Prevalence	Anatomo-pathology	146	703	0.207681	General		No
25	Poglayen	2017	Retrospective study on Cystic Echinococcosis in cattle of Italy	Italy	cross-sectional	2009	2010	Sardegna	ITG - Isole	ITG2 - Sardegna	Cattle	Prevalence	Anatomo-pathology	214	466	0.459227	General		No
26	Benito	2006	Dog echinococcosis in northern Spain: Comparison of coproantigen and serum antibody assays with coprological exam	Spain	cross-sectional		1998	Alava	ES2 - Noreste	ES21 - Paiz Vasco	Dog	Prevalence	coproELISA	101	721	0.140083	Specific setting	sheep dogs	No
27	Carabin	2014	Cystic Echinococcosis in the Province of Álava, North Spain: The Monetary Burden of a Disease No Longer under Surveillance	Spain	cross-sectional	2000	2006	Paesi Baschi	ES2 - Noreste	ES21 - Paiz Vasco	Sheep	Prevalence	Anatomo-pathology	88	88369	0.000995824	General		No
27	Carabin	2014	Cystic Echinococcosis in the Province of Álava, North Spain: The Monetary Burden of a Disease No Longer under Surveillance	Spain	cross-sectional	2000	2006	Paesi Baschi	ES2 - Noreste	ES21 - Paiz Vasco	Cattle	Prevalence	Anatomo-pathology	683	40196	0.0169917	General		No
28	Sherifi	2011	Detection of patent infections of Echinococcus granulosus („sheep-strain“, G1) in naturally infected dogs in Kosovo	Kosovo	cross-sectional		2004	4 regions of Kosovo	Kosovo		Dog	Prevalence	coproPCR	4	305	0.0131148	Specific setting	Pet, sheep, hunting, stray dogs	No
29	Bio	2004	Incidence of Hydatidosis in a sheep's slaughterhouse in the province of Arezzo, Italy	Italy	cross-sectional		2003	macello di Arezzo	ITI - Centro	ITI1 - Toscana	Sheep	Prevalence	Anatomo-pathology	6259	13317	0.470001	General		No
30	Gabriele	2008	Ovine cystic echinococcosis in southern Sardinia: an update	Italy	cross-sectional		2008	Cagliari+Oristano	ITG - Isole	ITG2 - Sardegna	Sheep	Prevalence	Anatomo-pathology	397	650	0.610769	Specific setting	adult sheep	No
31	Garippa	2008	Updates on Cystic Echinococcosis in animals in Sardinia	Italy	cross-sectional		2007	Sardegna	ITG - Isole	ITG2 - Sardegna	Sheep	Prevalence	Anatomo-pathology	580	770	0.753247	General		No
31	Garippa	2008	Updates on Cystic Echinococcosis in animals in Sardinia	Italy	cross-sectional		2007	Sardegna	ITG - Isole	ITG2 - Sardegna	Cattle	Prevalence	Anatomo-pathology	29	229	0.126638	General		No
32	Giannetto	2004	An epidemiological updating on cystic echinococcosis in cattle and sheep in Sicily, Italy	Italy	cross-sectional		2004	Sicilia	ITG - Isole	ITG1 - Sicilia	Sheep	Prevalence	Anatomo-pathology	237	411	0.576642	General		No
32	Giannetto	2004	An epidemiological updating on cystic echinococcosis in cattle and sheep in Sicily, Italy	Italy	cross-sectional		2004	Sicilia	ITG - Isole	ITG1 - Sicilia	Cattle	Prevalence	Anatomo-pathology	264	393	0.671756	General		No
33	Varcasia	2004	Echinococcosis in dogs: diagnosis and epidemiological situation in Sardinia	Italy	cross-sectional		2003	Sardegna	ITG - Isole	ITG2 - Sardegna	Dog	Prevalence	coproELISA	9	300	0.03	General		No
34	Piergili Fioretti	2004	Distribution of hydatidosis in slaughtered animals in Umbria Region from 1995 to 2004: a retrospective analysis	Italy	cross-sectional	1995	2004	Umbria	ITI - Centro	ITI2 - Umbria	Sheep	Prevalence	Anatomo-pathology	8570	11908	0.719684	General		No
34	Piergili Fioretti	2004	Distribution of hydatidosis in slaughtered animals in Umbria Region from 1995 to 2004: a retrospective analysis	Italy	cross-sectional	1995	2004	Umbria	ITI - Centro	ITI2 - Umbria	Cattle	Prevalence	Anatomo-pathology	4609	5677	0.811872	General		No
35	Scala	2004	An epidemiological and biomolecular survey of cystic echinococcosis in cattle in Sardinia	Italy	cross-sectional		2004	Sardegna	ITG - Isole	ITG2 - Sardegna	Cattle	Prevalence	Anatomo-pathology + PCR	77	392	0.196429	General		No
36	Veneziano	2004	Cystic echinococcosis in the Campania region (southern Italy)	Italy	cross-sectional		2004	Campania	ITF - Sud	ITF3 - Campania	Cattle	Prevalence	Anatomo-pathology	16	108	0.148148	General		No
37	Brianti	2006	Echinococcosis and Hydatid disease in Sicily (Italy)	Italy	cross-sectional		2005	Sicilia	ITG - Isole	ITG1 - Sicilia	Sheep	Prevalence	Anatomo-pathology	237	411	0.576642	General		No
37	Brianti	2006	Echinococcosis and Hydatid disease in Sicily (Italy)	Italy	cross-sectional		2005	Sicilia	ITG - Isole	ITG1 - Sicilia	Cattle	Prevalence	Anatomo-pathology	264	393	0.671756	General		No
37	Brianti	2006	Echinococcosis and Hydatid disease in Sicily (Italy)	Italy	cross-sectional		2005	Sicilia	ITG - Isole	ITG1 - Sicilia	Dog	Prevalence	coproELISA	31	52	0.596154	Specific setting	sheep dogs	No
38	Gabriele	2006	Cystic echinococcosis in sheep: an update on the diffusion in the South Sardinia	Italy	cross-sectional		2006	Cagliari+Oristano	ITG - Isole	ITG2 - Sardegna	Sheep	Prevalence	Anatomo-pathology	265	426	0.622066	Specific setting	adults (>2y)	No
39	Giangaspero	2006	The epidemiological scenario of echinococcosis in the Abruzzo region	Italy	cross-sectional		2006	Abruzzo	ITF - Sud	ITF1 - Abruzzo	Sheep	Prevalence	Anatomo-pathology	77	365	0.210959	General		No
39	Giangaspero	2006	The epidemiological scenario of echinococcosis in the Abruzzo region	Italy	cross-sectional		2006	Abruzzo	ITF - Sud	ITF1 - Abruzzo	Cattle	Prevalence	Anatomo-pathology	6	150	0.04	General		No
39	Giangaspero	2006	The epidemiological scenario of echinococcosis in the Abruzzo region	Italy	cross-sectional		2006	Abruzzo	ITF - Sud	ITF1 - Abruzzo	Dog	Prevalence	coproELISA	36	113	0.318584	Specific setting	sheep, stray dogs	No
40	Guazzetti	2006	Bovine echinococcosis in the province of Reggio Emilia (Italy): an example of integrated analysis of passive surveillance data	Italy	cross-sectional	2001	2005	Reggio Emilia	ITH - Nord-est	ITH5 - Emilia Romagna	Cattle	Prevalence	Anatomo-pathology	229	48390	0.00473238	General		No
41	Manfredi	2006	Echinococcus granulosus in the Lombardy region	Italy	cross-sectional		2006	Lombardia	ITC - Nord-ovest	ITC4 - Lombardia	Dog	Prevalence	coproELISA	12	44	0.272727	Specific setting	sheep dogs	No
41	Manfredi	2006	Echinococcus granulosus in the Lombardy region	Italy	cross-sectional		2006	Lombardia	ITC - Nord-ovest	ITC4 - Lombardia	Sheep	Prevalence	Anatomo-pathology	3	822	0.00364964	General		No
41	Manfredi	2006	Echinococcus granulosus in the Lombardy region	Italy	cross-sectional		2006	Lombardia	ITC - Nord-ovest	ITC4 - Lombardia	Cattle	Prevalence	Anatomo-pathology	323	300000	0.00107667	General		No
42	Varcasia	2006	Preliminary data on diffusion and molecular characterization of Cystic Echinococcosis in small ruminants in Peloponnesus, Greece	Greece	cross-sectional		2006	Arcadia	EL6 - ΚΕΝΤΡΙΚΗ ΕΛΛΑΔΑ	EL65 - Πελοπόννησος	Sheep	Prevalence	Anatomo-pathology	51	171	0.298246	General		No
43	Cassini	2010	Retrospective analysis of the distribution of cystic echinococcosis in Italian bovines	Italy	cross-sectional	2005	2008	Valle d'Aosta	ITC - Nord-ovest	ITC2 - Valle d'Aosta	Cattle	Prevalence	Anatomo-pathology	2	382	0.0052356	General		No
43	Cassini	2010	Retrospective analysis of the distribution of cystic echinococcosis in Italian bovines	Italy	cross-sectional	2005	2008	Piemonte	ITC - Nord-ovest	ITC1 - Piemonte	Cattle	Prevalence	Anatomo-pathology	199	53267	0.0037359	General		No
43	Cassini	2010	Retrospective analysis of the distribution of cystic echinococcosis in Italian bovines	Italy	cross-sectional	2005	2008	Liguria	ITC - Nord-ovest	ITC3 - Liguria	Cattle	Prevalence	Anatomo-pathology	6	714	0.00840336	General		No
43	Cassini	2010	Retrospective analysis of the distribution of cystic echinococcosis in Italian bovines	Italy	cross-sectional	2005	2008	Lombardia	ITC - Nord-ovest	ITC4 - Lombardia	Cattle	Prevalence	Anatomo-pathology	943	377573	0.00249753	General		No
43	Cassini	2010	Retrospective analysis of the distribution of cystic echinococcosis in Italian bovines	Italy	cross-sectional	2005	2008	Trentino Alto Adige	ITH - Nord-est	ITH2 - Provincia di Trento	Cattle	Prevalence	Anatomo-pathology	68	19238	0.00353467	General		No
43	Cassini	2010	Retrospective analysis of the distribution of cystic echinococcosis in Italian bovines	Italy	cross-sectional	2005	2008	Veneto	ITH - Nord-est	ITH3 - Veneto	Cattle	Prevalence	Anatomo-pathology	204	50014	0.00407886	General		No
43	Cassini	2010	Retrospective analysis of the distribution of cystic echinococcosis in Italian bovines	Italy	cross-sectional	2005	2008	Friuli Venezia Giulia	ITH - Nord-est	ITH4 - Friuli-Venezia Giulia	Cattle	Prevalence	Anatomo-pathology	95	17879	0.0053135	General		No
43	Cassini	2010	Retrospective analysis of the distribution of cystic echinococcosis in Italian bovines	Italy	cross-sectional	2005	2008	Emilia Romagna	ITH - Nord-est	ITH5 - Emilia Romagna	Cattle	Prevalence	Anatomo-pathology	341	115839	0.00294374	General		No
43	Cassini	2010	Retrospective analysis of the distribution of cystic echinococcosis in Italian bovines	Italy	cross-sectional	2005	2008	Toscana	ITI - Centro	ITI1 - Toscana	Cattle	Prevalence	Anatomo-pathology	99	3838	0.0257947	General		No
43	Cassini	2010	Retrospective analysis of the distribution of cystic echinococcosis in Italian bovines	Italy	cross-sectional	2005	2008	Marche	ITI - Centro	ITI3 - Marche	Cattle	Prevalence	Anatomo-pathology	249	3638	0.0684442	General		No
43	Cassini	2010	Retrospective analysis of the distribution of cystic echinococcosis in Italian bovines	Italy	cross-sectional	2005	2008	Umbria	ITI - Centro	ITI2 - Umbria	Cattle	Prevalence	Anatomo-pathology	883	8596	0.102722	General		No
43	Cassini	2010	Retrospective analysis of the distribution of cystic echinococcosis in Italian bovines	Italy	cross-sectional	2005	2008	Lazio	ITI - Centro	ITI4 - Lazio	Cattle	Prevalence	Anatomo-pathology	3205	32141	0.0997169	General		No
43	Cassini	2010	Retrospective analysis of the distribution of cystic echinococcosis in Italian bovines	Italy	cross-sectional	2005	2008	Abruzzo	ITF - Sud	ITF1 - Abruzzo	Cattle	Prevalence	Anatomo-pathology	465	2214	0.210027	General		No
43	Cassini	2010	Retrospective analysis of the distribution of cystic echinococcosis in Italian bovines	Italy	cross-sectional	2005	2008	Molise	ITF - Sud	ITF2 - Molise	Cattle	Prevalence	Anatomo-pathology	48	187	0.256684	General		No
43	Cassini	2010	Retrospective analysis of the distribution of cystic echinococcosis in Italian bovines	Italy	cross-sectional	2005	2008	Campania	ITF - Sud	ITF3 - Campania	Cattle	Prevalence	Anatomo-pathology	20	303	0.0660066	General		No
43	Cassini	2010	Retrospective analysis of the distribution of cystic echinococcosis in Italian bovines	Italy	cross-sectional	2005	2008	Basilicata	ITF - Sud	ITF5 - Basilicata	Cattle	Prevalence	Anatomo-pathology	528	2229	0.236878	General		No
43	Cassini	2010	Retrospective analysis of the distribution of cystic echinococcosis in Italian bovines	Italy	cross-sectional	2005	2008	Puglia	ITF - Sud	ITF4 - Puglia	Cattle	Prevalence	Anatomo-pathology	79	159	0.496855	General		No
43	Cassini	2010	Retrospective analysis of the distribution of cystic echinococcosis in Italian bovines	Italy	cross-sectional	2005	2008	Sardegna	ITG - Isole	ITG2 - Sardegna	Cattle	Prevalence	Anatomo-pathology	2206	4965	0.44431	General		No
43	Cassini	2010	Retrospective analysis of the distribution of cystic echinococcosis in Italian bovines	Italy	cross-sectional	2005	2008	Sicilia	ITG - Isole	ITG1 - Sicilia	Cattle	Prevalence	Anatomo-pathology	41	459	0.0893246	General		No
44	Scala	2017	Cystic echinococcosis in cattle dairy farms: spatial distribution and epidemiological dynamics	Italy	cross-sectional	2012	2015	Arborea	ITG - Isole	ITG2 - Sardegna	Cattle	Prevalence	Anatomo-pathology	13	23656	0.000549543	General		No
45	Varcasia	2007	Molecular characterization of Echinococcus granulosus in sheep and goats of Peloponnesus, Greece	Greece	cross-sectional		2005	Peloponneso	EL6 - ΚΕΝΤΡΙΚΗ ΕΛΛΑΔΑ	EL65 - Πελοπόννησος	Sheep	Prevalence	Anatomo-pathology	64	210	0.304762	General		No
46	Cringoli	2007	Geo-referencing livestock farms as tool for studying cystic echinococcosis epidemiology in cattle and water buffaloes from southern Italy	Italy	cross-sectional		2006	Campania	ITF - Sud	ITF3 - Campania	Cattle	Prevalence	Anatomo-pathology	518	2587	0.200232	General		No
47	Varcasia	2006	Molecular characterization of Echinococcus granulosus strains in Sardinia	Italy	cross-sectional		2005	Sardegna	ITG - Isole	ITG2 - Sardegna	Sheep	Prevalence	Anatomo-pathology	580	770	0.753247	General		No
47	Varcasia	2006	Molecular characterization of Echinococcus granulosus strains in Sardinia	Italy	cross-sectional		2005	Sardegna	ITG - Isole	ITG2 - Sardegna	Cattle	Prevalence	Anatomo-pathology	95	229	0.414847	General		No
48	Scala	2006	Cystic echinococcosis in slaughtered sheep in Sardinia (Italy)	Italy	cross-sectional		2003	Sassari+Nuoro	ITG - Isole	ITG2 - Sardegna	Sheep	Prevalence	Anatomo-pathology	580	771	0.75227	General		No
49	Traldi	2004	Preliminary data on Echinococcus granulosus (Batsch, 1786) in dogs from Lombardia and Marche regions (northern and central Italy)	Italy	cross-sectional		2003	Lecco+Milano+Pavia	ITC - Nord-ovest	ITC4 - Lombardia	Dog	Prevalence	coproELISA	7	22	0.318182	Specific setting	sheep dogs	No
49	Traldi	2004	Preliminary data on Echinococcus granulosus (Batsch, 1786) in dogs from Lombardia and Marche regions (northern and central Italy)	Italy	cross-sectional		2003	Macerata+Ancona	ITI - Centro	ITI3 - Marche	Dog	Prevalence	coproELISA	5	106	0.0471698	General		No
50	Theodoropoulos	2002	Abattoir Condemnation due to Parasitic Infections and its Economic Implications in the Region of Trikala, Greece	Greece	cross-sectional		1999	Trikala	EL6 - ΚΕΝΤΡΙΚΗ ΕΛΛΑΔΑ	EL61 - Θεσσαλία	Cattle	Prevalence	Anatomo-pathology	2	792	0.00252525	General		No
50	Theodoropoulos	2002	Abattoir Condemnation due to Parasitic Infections and its Economic Implications in the Region of Trikala, Greece	Greece	cross-sectional		1999	Trikala	EL6 - ΚΕΝΤΡΙΚΗ ΕΛΛΑΔΑ	EL61 - Θεσσαλία	Sheep	Prevalence	Anatomo-pathology	72	4273	0.01685	General		No
51	Martinez-Carrasco	2006	Epidemiological Study of Non-systemic Parasitism in Dogs in Southeast Mediterranean Spain Assessed by Coprological and Post-mortem Examination	Spain	cross-sectional		2004	Murcia	ES6 - SUR	ES62 - Region de Murcia	Dog	Prevalence	Anatomo-pathology	0	50	0	Specific setting	stray dogs	No
52	Martinez-Moreno	2006	Estimation of canine intestinal parasites in Cordoba (Spain) and their risk to public health	Spain	cross-sectional		2005	Cordoba	ES6 - SUR	ES61- Andalusia	Dog	Prevalence	Anatomo-pathology	0	300	0	Specific setting	stray dogs	No
53	Grech-Angelini	2019	Identification and molecular characterization of Echinococcus canadensis G6/7 in dogs from Corsica, France	France	cross-sectional	2013	2014	Corse (municipalities are listed in the paper)	FMR - CORSE	FMR0 - Corse	Dog	Prevalence	coproPCR	3	259	0.011583	Specific setting	hunting dogs	No
54	Cassini	2019	A new approach to outbreak management for bovine Cystic Echinococcosis cases in hypo-endemic areas	Italy	cross-sectional	2012	2017	Veneto	ITH - Nord-est	ITH3 - Veneto	Dog	Prevalence	Isolation and PCR	2	208	0.00961538	Specific setting	sheep, farm dogs	No
