# Supplementary material for: Epidemiological distribution of Echinococcus granulosus s.l. infection in human and domestic animal hosts in European Mediterranean and Balkan countries: A systematic review
Source: PLoS Negl Trop Dis. 2020 Aug 10;14(8):e0008519. doi: 10.1371/journal.pntd.0008519 (PMC7440662; doi:10.1371/journal.pntd.0008519)
Supplement: S3 Table — (XLSX) [file pntd.0008519.s005.xlsx]

## Sheet: NUTS tabella
COUNTRY	CODE	NUTS 1
ALBANIA*	AL0	SHQIPËRIA
BOSNIA AND HERZEGOVINA**	BA	/
BULGARIA	BG3	SEVERNA I YUGOIZTOCHNA BULGARIA
	BG4	YUGOZAPADNA I YUZHNA TSENTRALNA BULGARIA
CROATIA	HR0	HRVATSKA
CYPRUS	CY0	KÝPROS	a
FRANCE	FR1	ÎLE-DE-FRANCE
	FRB	CENTRE-VAL DE LOIRE
	FRC	BOURGOGNE- FRANCHE-COMTÉ
	FRD	NORMANDIE
	FRE	NORD-PAS-DE-CALAIS-PICARDIE
	FRF	ALSACE-CHAMPAGNE-ARDENNE-LORRAINE
	FRG	PAYS-DE-LA-LOIRE
	FRH	BRETAGNE
	FRI	AQUITAINE-LIMOUSIN-POITOU-CHARENTES
	FRJ	LANGUEDOC-ROUSSILLON- MIDI-PYRÉNÉES
	FRK	AUVERGNE- RHÔNE-ALPES
	FRL	PROVENCE-ALPES-CÔTE D’AZUR
	FRM	CORSE
GREECE	EL3	ATTIKI
	EL4	NISIA AIGAIOU, KRITI
	EL5	VOREIA ELLADA
	EL6	KENTRIKI ELLADA
ITALY	ITC	NORD-OVEST
	ITF	SUD
	ITG	ISOLE
	ITH	NORD-EST
	ITI	CENTRO
KOSOVO**, REPUBLIC OF	XK	/
MONTENEGRO*	ME0	CRNA GORA
NORTH MACEDONIA*, REPUBLIC OF	MK0	NORTH MACEDONIA
PORTUGAL	PT1	CONTINENTE
ROMANIA	RO1	MACROREGIUNEA UNU
	RO2	MACROREGIUNEA DOI
	RO3	MACROREGIUNEA TREI
	RO4	MACROREGIUNEA PATRU
SERBIA*	SR1	SEVER
	SR2	JUB
SLOVENIA	SI0	SLOVENIJA
SPAIN	ES1	NOROESTE
	ES2	NORESTE
	ES3	COMUNIDAD DE MADRID
	ES4	CENTRO (ES)
	ES5	ESTE
	ES6	SUR
	ES7	CANARIAS
*Candidate countries awaiting accession to the EU
**Potential candidates for entering the EU
